# Supplementary material for: Novel drug target identification for the treatment of dementia using multi-relational association mining
Source: Sci Rep. 2015 Jul 8;5:11104. doi: 10.1038/srep11104 (PMC4495601; doi:10.1038/srep11104)
Supplement: Supplementary Tables [file srep11104-s2.xls]

## Sheet: Supplementary Table S1
DrugTarget Uniprot ID
P28223
P28335
P46098
O14841
P22303
P25100
P35348
P35368
P08913
P18089
P18825
Q693P7
O15382
P49585
Q9Y5K3
P06276
P21728
P14416
P21917
Q16760
P49619
O00341
Q8TCU5
O60391
Q12879
Q13224
O15399
O43424
Q16099
Q16478
O94925
P30968
P35367
O43766
Q9Y234
P11229
P20309
P20309
P08173
P08912
Q13255
Q14833
Q14831
O00222
P37231
Q9UG56
P48651
Q9BVG9
Q8TCT1
Q13393
O14939
O15067
O75879
Q9Y2Q0
P17252
Q8WTV0
Q14524
Q9Y289
P31645
Q9NY59
Q9NXE4
P54289
Q9NY47
Q00975
P30542
P08908
P28223
Q13639
P50406
P30542
Q09428
P22303
P36544
P11229
P08172
P20309
P18825
P30556
P27338
P02647
P56817
P10415
P07858
P25774
P51681
P06276
P51788
P21554
P34972
P09603
P14416
P25090
P30968
P41594
P04035
P09601
Q9Y5N1
P01584
P17181
P48551
P06213
Q09470
P10721
P48357
Q5S007
P01138
Q9Y2I1
Q13224
P29474
P04629
Q13093
P23219
P35354
Q08209
P48147
Q16769
Q15109
P02743
Q01959
Q99720
P00441
Q9NRA0
P01375
P19438
O14672
Q13443
P05067
Q96BI3
Q8WW43
Q92542
Q9NZ42
P49768
P49810
Q9UQ88
P21127
Q15078
Q13319
Q15131
Q9NYV4
Q14004
O94921
Q96Q40
Q00536
Q00537
Q07002
Q9BWU1
P06493
Q8IZL9
P24941
Q00526
P11802
Q00535
Q00534
P50613
P49336
P50750
P11229
P08172
P20309
P03372
Q92731
P11362
P21802
P22607
P22455
P49354
P49356
P04150
P42261
P42262
P42263
P48058
Q8TCU5
O60391
Q12879
Q13224
Q14957
O15399
Q05586
Q13255
Q14416
Q14832
Q14833
P41594
O15303
Q14831
O00222
P49840
P49841
P33402
Q02108
Q02153
O75343
Q969S8
Q96DB2
Q13547
Q92769
O15379
P56524
Q9UQL6
Q9UBN7
Q8WUI4
Q9BY41
Q9UKV0
P12318
P31994
P31995
P08637
O75015
P12314
Q92637
A6NKC4
P43681
P05121
P54750
Q01064
Q14123
P27815
Q07343
Q08493
Q08499
Q07869
Q03181
P37231
Q13131
P54646
P41743
P23921
P31350
P14867
P47869
P34903
P48169
P31644
Q16445
P18505
P47870
P28472
O14764
P78334
Q8N1C3
P18507
Q99928
O00591
P24046
P28476
A8MPY1
Q9UN88
P30542
P08913
Q9UIQ6
P19838
Q15172
Q15173
Q14738
Q16537
Q13362
P30153
P30154
P63151
Q00005
Q66LE6
Q9Y2T4
Q06190
Q9Y5P8
P67775
P62714
Q15257

## Sheet: Supplementary Table S2
Probability	Importance	Rule
1000	0.542804981083594	Degree = 10 - 77, Arc Point = Y, REACT_111102 = Signal Transduction -> DT = Y
1000	0.527446488725111	IPR017441 = Protein_kinase_ATP_BS, GO:0005524 = F:ATP binding, Arc Point = Y -> DT = Y
1000	0.527446488725111	IPR017441 = Protein_kinase_ATP_BS, IPR011009 = Kinase-like_dom, IPR000719 = Prot_kinase_cat_dom, Arc Point = Y -> DT = Y
1000	0.527446488725111	IPR011009 = Kinase-like_dom, GO:0005524 = F:ATP binding, Arc Point = Y -> DT = Y
1000	0.527446488725111	IPR017441 = Protein_kinase_ATP_BS, IPR000719 = Prot_kinase_cat_dom, GO:0005524 = F:ATP binding, Arc Point = Y -> DT = Y
1000	0.527446488725111	IPR011009 = Kinase-like_dom, IPR000719 = Prot_kinase_cat_dom, GO:0005524 = F:ATP binding, Arc Point = Y -> DT = Y
1000	0.527446488725111	IPR017441 = Protein_kinase_ATP_BS, IPR011009 = Kinase-like_dom, GO:0005524 = F:ATP binding, Arc Point = Y -> DT = Y
1000	0.527446488725111	IPR017441 = Protein_kinase_ATP_BS, IPR000719 = Prot_kinase_cat_dom, Arc Point = Y -> DT = Y
1000	0.527446488725111	IPR000719 = Prot_kinase_cat_dom, GO:0005524 = F:ATP binding, Arc Point = Y -> DT = Y
1000	0.527446488725111	IPR017441 = Protein_kinase_ATP_BS, IPR011009 = Kinase-like_dom, Arc Point = Y -> DT = Y
1000	0.527446488725111	IPR011009 = Kinase-like_dom, IPR000719 = Prot_kinase_cat_dom, Arc Point = Y -> DT = Y
1000	0.52090442873423	GO:0005887 = C:integral to plasma membrane, Degree = 10 - 77, Arc Point = Y -> DT = Y
1000	0.52090442873423	GO:0005887 = C:integral to plasma membrane, Arc Point = Y, REACT_111102 = Signal Transduction -> DT = Y
1000	0.51396956401488	Degree = 10 - 77, Arc Point = Y, GO:0005829 = C:cytosol -> DT = Y
1000	0.51396956401488	GO:0005887 = C:integral to plasma membrane, Degree = 10 - 77, REACT_111102 = Signal Transduction -> DT = Y
1000	0.510300126579949	Degree = 10 - 77, Arc Point = Y, GO:0005634 = C:nucleus -> DT = Y
1000	0.510300126579949	GO:0045211 = C:postsynaptic membrane, GO:0030054 = C:cell junction, REACT_13685 = Neuronal System -> DT = Y
1000	0.506455703581737	IPR008271 = Ser/Thr_kinase_AS, IPR011009 = Kinase-like_dom, IPR000719 = Prot_kinase_cat_dom, Arc Point = Y -> DT = Y
1000	0.506455703581737	IPR002290 = Ser/Thr_dual-sp_kinase_dom, IPR008271 = Ser/Thr_kinase_AS, Arc Point = Y -> DT = Y
1000	0.506455703581737	IPR008271 = Ser/Thr_kinase_AS, IPR017441 = Protein_kinase_ATP_BS, GO:0005524 = F:ATP binding, Arc Point = Y -> DT = Y
1000	0.506455703581737	IPR008271 = Ser/Thr_kinase_AS, IPR017441 = Protein_kinase_ATP_BS, IPR000719 = Prot_kinase_cat_dom, Arc Point = Y -> DT = Y
1000	0.506455703581737	IPR002290 = Ser/Thr_dual-sp_kinase_dom, IPR011009 = Kinase-like_dom, IPR000719 = Prot_kinase_cat_dom, Arc Point = Y -> DT = Y
1000	0.506455703581737	IPR002290 = Ser/Thr_dual-sp_kinase_dom, IPR008271 = Ser/Thr_kinase_AS, GO:0005524 = F:ATP binding, Arc Point = Y -> DT = Y
1000	0.506455703581737	Degree = 10 - 77, GO:0046872 = F:metal ion binding, Arc Point = Y -> DT = Y
1000	0.506455703581737	IPR002290 = Ser/Thr_dual-sp_kinase_dom, IPR008271 = Ser/Thr_kinase_AS, IPR000719 = Prot_kinase_cat_dom, Arc Point = Y -> DT = Y
1000	0.506455703581737	IPR002290 = Ser/Thr_dual-sp_kinase_dom, IPR011009 = Kinase-like_dom, GO:0005524 = F:ATP binding, Arc Point = Y -> DT = Y
1000	0.506455703581737	IPR002290 = Ser/Thr_dual-sp_kinase_dom, IPR008271 = Ser/Thr_kinase_AS, IPR011009 = Kinase-like_dom, Arc Point = Y -> DT = Y
1000	0.506455703581737	IPR002290 = Ser/Thr_dual-sp_kinase_dom, IPR017441 = Protein_kinase_ATP_BS, Arc Point = Y -> DT = Y
1000	0.506455703581737	IPR008271 = Ser/Thr_kinase_AS, IPR011009 = Kinase-like_dom, GO:0005524 = F:ATP binding, Arc Point = Y -> DT = Y
1000	0.506455703581737	IPR002290 = Ser/Thr_dual-sp_kinase_dom, IPR000719 = Prot_kinase_cat_dom, GO:0005524 = F:ATP binding, Arc Point = Y -> DT = Y
1000	0.506455703581737	IPR002290 = Ser/Thr_dual-sp_kinase_dom, IPR008271 = Ser/Thr_kinase_AS, IPR017441 = Protein_kinase_ATP_BS, Arc Point = Y -> DT = Y
1000	0.506455703581737	IPR002290 = Ser/Thr_dual-sp_kinase_dom, IPR017441 = Protein_kinase_ATP_BS, GO:0005524 = F:ATP binding, Arc Point = Y -> DT = Y
1000	0.506455703581737	IPR008271 = Ser/Thr_kinase_AS, IPR017441 = Protein_kinase_ATP_BS, Arc Point = Y -> DT = Y
1000	0.506455703581737	IPR002290 = Ser/Thr_dual-sp_kinase_dom, IPR011009 = Kinase-like_dom, Arc Point = Y -> DT = Y
1000	0.506455703581737	IPR008271 = Ser/Thr_kinase_AS, IPR011009 = Kinase-like_dom, Arc Point = Y -> DT = Y
1000	0.506455703581737	IPR002290 = Ser/Thr_dual-sp_kinase_dom, IPR017441 = Protein_kinase_ATP_BS, IPR000719 = Prot_kinase_cat_dom, Arc Point = Y -> DT = Y
1000	0.506455703581737	IPR008271 = Ser/Thr_kinase_AS, IPR000719 = Prot_kinase_cat_dom, Arc Point = Y -> DT = Y
1000	0.506455703581737	IPR008271 = Ser/Thr_kinase_AS, GO:0005524 = F:ATP binding, Arc Point = Y -> DT = Y
1000	0.506455703581737	IPR002290 = Ser/Thr_dual-sp_kinase_dom, GO:0005524 = F:ATP binding, Arc Point = Y -> DT = Y
1000	0.506455703581737	IPR002290 = Ser/Thr_dual-sp_kinase_dom, IPR017441 = Protein_kinase_ATP_BS, IPR011009 = Kinase-like_dom, Arc Point = Y -> DT = Y
1000	0.506455703581737	IPR002290 = Ser/Thr_dual-sp_kinase_dom, IPR000719 = Prot_kinase_cat_dom, Arc Point = Y -> DT = Y
1000	0.506455703581737	IPR008271 = Ser/Thr_kinase_AS, IPR000719 = Prot_kinase_cat_dom, GO:0005524 = F:ATP binding, Arc Point = Y -> DT = Y
1000	0.506455703581737	GO:0005524 = F:ATP binding, Arc Point = Y, REACT_111102 = Signal Transduction -> DT = Y
1000	0.506455703581737	IPR008271 = Ser/Thr_kinase_AS, IPR017441 = Protein_kinase_ATP_BS, IPR011009 = Kinase-like_dom, Arc Point = Y -> DT = Y

## Sheet: Supplementary Table S3
GO Term	Description	P-value	FDR q-value	Enrichment	N	B	n	b	Genes
GO:0016310	phosphorylation	6.17e-20	5.41e-16	8.05	3326	313	33	25	[GRK5 - g protein-coupled receptor kinase 5, STK24 - serine/threonine kinase 24, PRKACA - protein kinase, camp-dependent, catalytic, alpha, ADRBK1 - adrenergic, beta, receptor kinase 1, CAMK2A - calcium/calmodulin-dependent protein kinase ii alpha, RPS6KA3 - ribosomal protein s6 kinase, 90kda, polypeptide 3, RPS6KA1 - ribosomal protein s6 kinase, 90kda, polypeptide 1, MAP3K5 - mitogen-activated p…
GO:0006468	protein phosphorylation	5.41e-18	2.38e-14	8.98	3326	247	33	22	[GRK5 - g protein-coupled receptor kinase 5, CAMKK2 - calcium/calmodulin-dependent protein kinase kinase 2, beta, STK24 - serine/threonine kinase 24, RPS6KA5 - ribosomal protein s6 kinase, 90kda, polypeptide 5, MAPK8 - mitogen-activated protein kinase 8, PRKACA - protein kinase, camp-dependent, catalytic, alpha, AKT1 - v-akt murine thymoma viral oncogene homolog 1, MAPK6 - mitogen-activated prote…
GO:0006796	phosphate-containing compound metabolic process	1.9e-14	5.56e-11	4.83	3326	522	33	25	[GRK5 - g protein-coupled receptor kinase 5, STK24 - serine/threonine kinase 24, PRKACA - protein kinase, camp-dependent, catalytic, alpha, ADRBK1 - adrenergic, beta, receptor kinase 1, CAMK2A - calcium/calmodulin-dependent protein kinase ii alpha, RPS6KA3 - ribosomal protein s6 kinase, 90kda, polypeptide 3, RPS6KA1 - ribosomal protein s6 kinase, 90kda, polypeptide 1, MAP3K5 - mitogen-activated p…
GO:0006793	phosphorus metabolic process	2.18e-14	4.79e-11	4.8	3326	525	33	25	[GRK5 - g protein-coupled receptor kinase 5, STK24 - serine/threonine kinase 24, PRKACA - protein kinase, camp-dependent, catalytic, alpha, ADRBK1 - adrenergic, beta, receptor kinase 1, CAMK2A - calcium/calmodulin-dependent protein kinase ii alpha, RPS6KA3 - ribosomal protein s6 kinase, 90kda, polypeptide 3, RPS6KA1 - ribosomal protein s6 kinase, 90kda, polypeptide 1, MAP3K5 - mitogen-activated p…
GO:0006464	cellular protein modification process	1.03e-09	1.8e-06	3.65	3326	607	33	22	[GRK5 - g protein-coupled receptor kinase 5, CAMKK2 - calcium/calmodulin-dependent protein kinase kinase 2, beta, STK24 - serine/threonine kinase 24, RPS6KA5 - ribosomal protein s6 kinase, 90kda, polypeptide 5, MAPK8 - mitogen-activated protein kinase 8, PRKACA - protein kinase, camp-dependent, catalytic, alpha, AKT1 - v-akt murine thymoma viral oncogene homolog 1, MAPK6 - mitogen-activated prote…
GO:0036211	protein modification process	1.03e-09	1.5e-06	3.65	3326	607	33	22	[GRK5 - g protein-coupled receptor kinase 5, CAMKK2 - calcium/calmodulin-dependent protein kinase kinase 2, beta, STK24 - serine/threonine kinase 24, RPS6KA5 - ribosomal protein s6 kinase, 90kda, polypeptide 5, MAPK8 - mitogen-activated protein kinase 8, PRKACA - protein kinase, camp-dependent, catalytic, alpha, AKT1 - v-akt murine thymoma viral oncogene homolog 1, MAPK6 - mitogen-activated prote…
GO:0043412	macromolecule modification	2.53e-09	3.17e-06	3.49	3326	635	33	22	[GRK5 - g protein-coupled receptor kinase 5, CAMKK2 - calcium/calmodulin-dependent protein kinase kinase 2, beta, STK24 - serine/threonine kinase 24, RPS6KA5 - ribosomal protein s6 kinase, 90kda, polypeptide 5, MAPK8 - mitogen-activated protein kinase 8, PRKACA - protein kinase, camp-dependent, catalytic, alpha, AKT1 - v-akt murine thymoma viral oncogene homolog 1, MAPK6 - mitogen-activated prote…
GO:0046777	protein autophosphorylation	7.88e-09	8.64e-06	11.08	3326	91	33	10	[GRK5 - g protein-coupled receptor kinase 5, CAMKK2 - calcium/calmodulin-dependent protein kinase kinase 2, beta, STK24 - serine/threonine kinase 24, AKT1 - v-akt murine thymoma viral oncogene homolog 1, PRKACA - protein kinase, camp-dependent, catalytic, alpha, PRKCD - protein kinase c, delta, CSNK2A1 - casein kinase 2, alpha 1 polypeptide, MAPK3 - mitogen-activated protein kinase 3, STK11 - ser…
GO:0007166	cell surface receptor signaling pathway	1.26e-08	1.23e-05	2.87	3326	842	33	24	[GRK5 - g protein-coupled receptor kinase 5, GRK6 - g protein-coupled receptor kinase 6, RPS6KA5 - ribosomal protein s6 kinase, 90kda, polypeptide 5, MAPK8 - mitogen-activated protein kinase 8, BDKRB2 - bradykinin receptor b2, DLG4 - discs, large homolog 4 (drosophila), PRKACA - protein kinase, camp-dependent, catalytic, alpha, AKT1 - v-akt murine thymoma viral oncogene homolog 1, MAPK3 - mitogen…
GO:0007165	signal transduction	1.29e-08	1.13e-05	2.21	3326	1325	33	29	[GRK5 - g protein-coupled receptor kinase 5, GRK6 - g protein-coupled receptor kinase 6, STK24 - serine/threonine kinase 24, DLG4 - discs, large homolog 4 (drosophila), PRKACA - protein kinase, camp-dependent, catalytic, alpha, ADRBK1 - adrenergic, beta, receptor kinase 1, CAMK2A - calcium/calmodulin-dependent protein kinase ii alpha, HOMER3 - homer homolog 3 (drosophila), HOMER2 - homer homolog …
GO:0007169	transmembrane receptor protein tyrosine kinase signaling pathway	2.66e-08	2.12e-05	5.14	3326	294	33	15	[BDKRB2 - bradykinin receptor b2, RPS6KA5 - ribosomal protein s6 kinase, 90kda, polypeptide 5, MAPK8 - mitogen-activated protein kinase 8, PRKACA - protein kinase, camp-dependent, catalytic, alpha, AKT1 - v-akt murine thymoma viral oncogene homolog 1, MAPK3 - mitogen-activated protein kinase 3, MAPK1 - mitogen-activated protein kinase 1, PRKCZ - protein kinase c, zeta, ADRBK1 - adrenergic, beta, …
GO:0018107	peptidyl-threonine phosphorylation	5.3e-08	3.88e-05	26.29	3326	23	33	6	[PKN1 - protein kinase n1, MAPK8 - mitogen-activated protein kinase 8, PRKCB - protein kinase c, beta, PRKCD - protein kinase c, delta, MAPK1 - mitogen-activated protein kinase 1, ADRBK1 - adrenergic, beta, receptor kinase 1]
GO:0018210	peptidyl-threonine modification	5.3e-08	3.58e-05	26.29	3326	23	33	6	[PKN1 - protein kinase n1, MAPK8 - mitogen-activated protein kinase 8, PRKCB - protein kinase c, beta, PRKCD - protein kinase c, delta, MAPK1 - mitogen-activated protein kinase 1, ADRBK1 - adrenergic, beta, receptor kinase 1]
GO:0018105	peptidyl-serine phosphorylation	8.56e-08	5.37e-05	17.21	3326	41	33	7	[RPS6KA5 - ribosomal protein s6 kinase, 90kda, polypeptide 5, MAPK8 - mitogen-activated protein kinase 8, AKT1 - v-akt murine thymoma viral oncogene homolog 1, PRKACA - protein kinase, camp-dependent, catalytic, alpha, MAPK1 - mitogen-activated protein kinase 1, PRKCZ - protein kinase c, zeta, ADRBK1 - adrenergic, beta, receptor kinase 1]
GO:0018193	peptidyl-amino acid modification	9.37e-08	5.48e-05	6.43	3326	188	33	12	[PKN1 - protein kinase n1, CAMKK2 - calcium/calmodulin-dependent protein kinase kinase 2, beta, MAPK8 - mitogen-activated protein kinase 8, RPS6KA5 - ribosomal protein s6 kinase, 90kda, polypeptide 5, AKT1 - v-akt murine thymoma viral oncogene homolog 1, PRKACA - protein kinase, camp-dependent, catalytic, alpha, PRKCB - protein kinase c, beta, PRKCD - protein kinase c, delta, MAPK3 - mitogen-acti…
GO:0051403	stress-activated MAPK cascade	1.02e-07	5.59e-05	16.8	3326	42	33	7	[MAPK8 - mitogen-activated protein kinase 8, RPS6KA5 - ribosomal protein s6 kinase, 90kda, polypeptide 5, MAPK3 - mitogen-activated protein kinase 3, MAPK1 - mitogen-activated protein kinase 1, RPS6KA3 - ribosomal protein s6 kinase, 90kda, polypeptide 3, RPS6KA1 - ribosomal protein s6 kinase, 90kda, polypeptide 1, MAP3K5 - mitogen-activated protein kinase kinase kinase 5]
GO:0018209	peptidyl-serine modification	1.21e-07	6.25e-05	16.41	3326	43	33	7	[MAPK8 - mitogen-activated protein kinase 8, RPS6KA5 - ribosomal protein s6 kinase, 90kda, polypeptide 5, AKT1 - v-akt murine thymoma viral oncogene homolog 1, PRKACA - protein kinase, camp-dependent, catalytic, alpha, MAPK1 - mitogen-activated protein kinase 1, PRKCZ - protein kinase c, zeta, ADRBK1 - adrenergic, beta, receptor kinase 1]
GO:0031098	stress-activated protein kinase signaling cascade	1.21e-07	5.9e-05	16.41	3326	43	33	7	[RPS6KA5 - ribosomal protein s6 kinase, 90kda, polypeptide 5, MAPK8 - mitogen-activated protein kinase 8, MAPK3 - mitogen-activated protein kinase 3, MAPK1 - mitogen-activated protein kinase 1, RPS6KA3 - ribosomal protein s6 kinase, 90kda, polypeptide 3, RPS6KA1 - ribosomal protein s6 kinase, 90kda, polypeptide 1, MAP3K5 - mitogen-activated protein kinase kinase kinase 5]
GO:0051716	cellular response to stimulus	1.73e-07	8e-05	1.91	3326	1587	33	30	[GRK5 - g protein-coupled receptor kinase 5, GRK6 - g protein-coupled receptor kinase 6, STK24 - serine/threonine kinase 24, PRKACA - protein kinase, camp-dependent, catalytic, alpha, DLG4 - discs, large homolog 4 (drosophila), ADRBK1 - adrenergic, beta, receptor kinase 1, CAMK2A - calcium/calmodulin-dependent protein kinase ii alpha, HOMER3 - homer homolog 3 (drosophila), HOMER2 - homer homolog …
GO:0048011	neurotrophin TRK receptor signaling pathway	3.48e-07	0.000153	6.48	3326	171	33	11	[MAPK8 - mitogen-activated protein kinase 8, RPS6KA5 - ribosomal protein s6 kinase, 90kda, polypeptide 5, PRKCE - protein kinase c, epsilon, AKT1 - v-akt murine thymoma viral oncogene homolog 1, PRKACA - protein kinase, camp-dependent, catalytic, alpha, PRKCD - protein kinase c, delta, MAPK3 - mitogen-activated protein kinase 3, MAPK1 - mitogen-activated protein kinase 1, RPS6KA3 - ribosomal prot…
GO:0038179	neurotrophin signaling pathway	4.15e-07	0.000174	6.37	3326	174	33	11	[MAPK8 - mitogen-activated protein kinase 8, RPS6KA5 - ribosomal protein s6 kinase, 90kda, polypeptide 5, PRKCE - protein kinase c, epsilon, AKT1 - v-akt murine thymoma viral oncogene homolog 1, PRKACA - protein kinase, camp-dependent, catalytic, alpha, PRKCD - protein kinase c, delta, MAPK3 - mitogen-activated protein kinase 3, MAPK1 - mitogen-activated protein kinase 1, RPS6KA3 - ribosomal prot…
GO:0002756	MyD88-independent toll-like receptor signaling pathway	4.72e-07	0.000188	13.57	3326	52	33	7	[MAPK8 - mitogen-activated protein kinase 8, RPS6KA5 - ribosomal protein s6 kinase, 90kda, polypeptide 5, PRKCE - protein kinase c, epsilon, MAPK3 - mitogen-activated protein kinase 3, MAPK1 - mitogen-activated protein kinase 1, RPS6KA3 - ribosomal protein s6 kinase, 90kda, polypeptide 3, RPS6KA1 - ribosomal protein s6 kinase, 90kda, polypeptide 1]
GO:0044267	cellular protein metabolic process	5.26e-07	0.000201	2.65	3326	836	33	22	[GRK5 - g protein-coupled receptor kinase 5, CAMKK2 - calcium/calmodulin-dependent protein kinase kinase 2, beta, STK24 - serine/threonine kinase 24, RPS6KA5 - ribosomal protein s6 kinase, 90kda, polypeptide 5, MAPK8 - mitogen-activated protein kinase 8, PRKACA - protein kinase, camp-dependent, catalytic, alpha, AKT1 - v-akt murine thymoma viral oncogene homolog 1, MAPK6 - mitogen-activated prote…
GO:0007167	enzyme linked receptor protein signaling pathway	5.31e-07	0.000194	4.12	3326	367	33	15	[BDKRB2 - bradykinin receptor b2, RPS6KA5 - ribosomal protein s6 kinase, 90kda, polypeptide 5, MAPK8 - mitogen-activated protein kinase 8, PRKACA - protein kinase, camp-dependent, catalytic, alpha, AKT1 - v-akt murine thymoma viral oncogene homolog 1, MAPK3 - mitogen-activated protein kinase 3, MAPK1 - mitogen-activated protein kinase 1, PRKCZ - protein kinase c, zeta, ADRBK1 - adrenergic, beta, …
GO:0034142	toll-like receptor 4 signaling pathway	7.96e-07	0.000279	12.6	3326	56	33	7	[MAPK8 - mitogen-activated protein kinase 8, RPS6KA5 - ribosomal protein s6 kinase, 90kda, polypeptide 5, PRKCE - protein kinase c, epsilon, MAPK3 - mitogen-activated protein kinase 3, MAPK1 - mitogen-activated protein kinase 1, RPS6KA3 - ribosomal protein s6 kinase, 90kda, polypeptide 3, RPS6KA1 - ribosomal protein s6 kinase, 90kda, polypeptide 1]
GO:0035556	intracellular signal transduction	8.47e-07	0.000286	3.22	3326	563	33	18	[CAMKK2 - calcium/calmodulin-dependent protein kinase kinase 2, beta, STK24 - serine/threonine kinase 24, MAPK8 - mitogen-activated protein kinase 8, RPS6KA5 - ribosomal protein s6 kinase, 90kda, polypeptide 5, PRKACA - protein kinase, camp-dependent, catalytic, alpha, AKT1 - v-akt murine thymoma viral oncogene homolog 1, MAPK3 - mitogen-activated protein kinase 3, MAPK1 - mitogen-activated prote…
GO:0071363	cellular response to growth factor stimulus	1.04e-06	0.000338	4.66	3326	281	33	13	[MAPK8 - mitogen-activated protein kinase 8, RPS6KA5 - ribosomal protein s6 kinase, 90kda, polypeptide 5, PRKACA - protein kinase, camp-dependent, catalytic, alpha, AKT1 - v-akt murine thymoma viral oncogene homolog 1, MAPK3 - mitogen-activated protein kinase 3, MAPK1 - mitogen-activated protein kinase 1, PRKCZ - protein kinase c, zeta, ADRBK1 - adrenergic, beta, receptor kinase 1, PRKCE - protei…
GO:0000165	MAPK cascade	1.18e-06	0.00037	9.38	3326	86	33	8	[CAMKK2 - calcium/calmodulin-dependent protein kinase kinase 2, beta, MAPK8 - mitogen-activated protein kinase 8, RPS6KA5 - ribosomal protein s6 kinase, 90kda, polypeptide 5, MAPK3 - mitogen-activated protein kinase 3, MAPK1 - mitogen-activated protein kinase 1, RPS6KA3 - ribosomal protein s6 kinase, 90kda, polypeptide 3, RPS6KA1 - ribosomal protein s6 kinase, 90kda, polypeptide 1, MAP3K5 - mitog…
GO:0070848	response to growth factor	1.23e-06	0.000371	4.6	3326	285	33	13	[MAPK8 - mitogen-activated protein kinase 8, RPS6KA5 - ribosomal protein s6 kinase, 90kda, polypeptide 5, PRKACA - protein kinase, camp-dependent, catalytic, alpha, AKT1 - v-akt murine thymoma viral oncogene homolog 1, MAPK3 - mitogen-activated protein kinase 3, MAPK1 - mitogen-activated protein kinase 1, PRKCZ - protein kinase c, zeta, ADRBK1 - adrenergic, beta, receptor kinase 1, PRKCE - protei…
GO:0034166	toll-like receptor 10 signaling pathway	1.53e-06	0.000448	15.51	3326	39	33	6	[MAPK8 - mitogen-activated protein kinase 8, RPS6KA5 - ribosomal protein s6 kinase, 90kda, polypeptide 5, MAPK3 - mitogen-activated protein kinase 3, MAPK1 - mitogen-activated protein kinase 1, RPS6KA3 - ribosomal protein s6 kinase, 90kda, polypeptide 3, RPS6KA1 - ribosomal protein s6 kinase, 90kda, polypeptide 1]
GO:0034146	toll-like receptor 5 signaling pathway	1.53e-06	0.000434	15.51	3326	39	33	6	[MAPK8 - mitogen-activated protein kinase 8, RPS6KA5 - ribosomal protein s6 kinase, 90kda, polypeptide 5, MAPK3 - mitogen-activated protein kinase 3, MAPK1 - mitogen-activated protein kinase 1, RPS6KA3 - ribosomal protein s6 kinase, 90kda, polypeptide 3, RPS6KA1 - ribosomal protein s6 kinase, 90kda, polypeptide 1]
GO:0065009	regulation of molecular function	1.73e-06	0.000474	2.61	3326	810	33	21	[CAMKK2 - calcium/calmodulin-dependent protein kinase kinase 2, beta, RPS6KA5 - ribosomal protein s6 kinase, 90kda, polypeptide 5, MAPK8 - mitogen-activated protein kinase 8, DLG4 - discs, large homolog 4 (drosophila), PRKACA - protein kinase, camp-dependent, catalytic, alpha, AKT1 - v-akt murine thymoma viral oncogene homolog 1, MAPK3 - mitogen-activated protein kinase 3, MAPK1 - mitogen-activat…
GO:0038124	toll-like receptor TLR6:TLR2 signaling pathway	1.79e-06	0.000476	15.12	3326	40	33	6	[MAPK8 - mitogen-activated protein kinase 8, RPS6KA5 - ribosomal protein s6 kinase, 90kda, polypeptide 5, MAPK3 - mitogen-activated protein kinase 3, MAPK1 - mitogen-activated protein kinase 1, RPS6KA3 - ribosomal protein s6 kinase, 90kda, polypeptide 3, RPS6KA1 - ribosomal protein s6 kinase, 90kda, polypeptide 1]
GO:0038123	toll-like receptor TLR1:TLR2 signaling pathway	1.79e-06	0.000462	15.12	3326	40	33	6	[MAPK8 - mitogen-activated protein kinase 8, RPS6KA5 - ribosomal protein s6 kinase, 90kda, polypeptide 5, MAPK3 - mitogen-activated protein kinase 3, MAPK1 - mitogen-activated protein kinase 1, RPS6KA3 - ribosomal protein s6 kinase, 90kda, polypeptide 3, RPS6KA1 - ribosomal protein s6 kinase, 90kda, polypeptide 1]
GO:0023014	signal transduction by phosphorylation	1.83e-06	0.000458	8.86	3326	91	33	8	[CAMKK2 - calcium/calmodulin-dependent protein kinase kinase 2, beta, MAPK8 - mitogen-activated protein kinase 8, RPS6KA5 - ribosomal protein s6 kinase, 90kda, polypeptide 5, MAPK3 - mitogen-activated protein kinase 3, MAPK1 - mitogen-activated protein kinase 1, RPS6KA3 - ribosomal protein s6 kinase, 90kda, polypeptide 3, RPS6KA1 - ribosomal protein s6 kinase, 90kda, polypeptide 1, MAP3K5 - mitog…
GO:0034134	toll-like receptor 2 signaling pathway	2.08e-06	0.000508	14.75	3326	41	33	6	[MAPK8 - mitogen-activated protein kinase 8, RPS6KA5 - ribosomal protein s6 kinase, 90kda, polypeptide 5, MAPK3 - mitogen-activated protein kinase 3, MAPK1 - mitogen-activated protein kinase 1, RPS6KA3 - ribosomal protein s6 kinase, 90kda, polypeptide 3, RPS6KA1 - ribosomal protein s6 kinase, 90kda, polypeptide 1]
GO:0002224	toll-like receptor signaling pathway	2.49e-06	0.000591	10.69	3326	66	33	7	[MAPK8 - mitogen-activated protein kinase 8, RPS6KA5 - ribosomal protein s6 kinase, 90kda, polypeptide 5, PRKCE - protein kinase c, epsilon, MAPK3 - mitogen-activated protein kinase 3, MAPK1 - mitogen-activated protein kinase 1, RPS6KA3 - ribosomal protein s6 kinase, 90kda, polypeptide 3, RPS6KA1 - ribosomal protein s6 kinase, 90kda, polypeptide 1]
GO:0034162	toll-like receptor 9 signaling pathway	2.78e-06	0.000643	14.06	3326	43	33	6	[MAPK8 - mitogen-activated protein kinase 8, RPS6KA5 - ribosomal protein s6 kinase, 90kda, polypeptide 5, MAPK3 - mitogen-activated protein kinase 3, MAPK1 - mitogen-activated protein kinase 1, RPS6KA3 - ribosomal protein s6 kinase, 90kda, polypeptide 3, RPS6KA1 - ribosomal protein s6 kinase, 90kda, polypeptide 1]
GO:0002755	MyD88-dependent toll-like receptor signaling pathway	2.78e-06	0.000626	14.06	3326	43	33	6	[MAPK8 - mitogen-activated protein kinase 8, RPS6KA5 - ribosomal protein s6 kinase, 90kda, polypeptide 5, MAPK3 - mitogen-activated protein kinase 3, MAPK1 - mitogen-activated protein kinase 1, RPS6KA3 - ribosomal protein s6 kinase, 90kda, polypeptide 3, RPS6KA1 - ribosomal protein s6 kinase, 90kda, polypeptide 1]
GO:0002221	pattern recognition receptor signaling pathway	3.38e-06	0.000742	10.22	3326	69	33	7	[MAPK8 - mitogen-activated protein kinase 8, RPS6KA5 - ribosomal protein s6 kinase, 90kda, polypeptide 5, PRKCE - protein kinase c, epsilon, MAPK3 - mitogen-activated protein kinase 3, MAPK1 - mitogen-activated protein kinase 1, RPS6KA3 - ribosomal protein s6 kinase, 90kda, polypeptide 3, RPS6KA1 - ribosomal protein s6 kinase, 90kda, polypeptide 1]
GO:0006915	apoptotic process	3.59e-06	0.000768	4.19	3326	313	33	13	[GRK5 - g protein-coupled receptor kinase 5, STK24 - serine/threonine kinase 24, MAPK8 - mitogen-activated protein kinase 8, AKT1 - v-akt murine thymoma viral oncogene homolog 1, MAPK3 - mitogen-activated protein kinase 3, MAPK1 - mitogen-activated protein kinase 1, CSNK2A2 - casein kinase 2, alpha prime polypeptide, PRKCE - protein kinase c, epsilon, PRKCB - protein kinase c, beta, PRKCD - prote…
GO:0002758	innate immune response-activating signal transduction	3.73e-06	0.00078	10.08	3326	70	33	7	[MAPK8 - mitogen-activated protein kinase 8, RPS6KA5 - ribosomal protein s6 kinase, 90kda, polypeptide 5, PRKCE - protein kinase c, epsilon, MAPK3 - mitogen-activated protein kinase 3, MAPK1 - mitogen-activated protein kinase 1, RPS6KA3 - ribosomal protein s6 kinase, 90kda, polypeptide 3, RPS6KA1 - ribosomal protein s6 kinase, 90kda, polypeptide 1]
GO:0002218	activation of innate immune response	4.11e-06	0.000839	9.94	3326	71	33	7	[MAPK8 - mitogen-activated protein kinase 8, RPS6KA5 - ribosomal protein s6 kinase, 90kda, polypeptide 5, PRKCE - protein kinase c, epsilon, MAPK3 - mitogen-activated protein kinase 3, MAPK1 - mitogen-activated protein kinase 1, RPS6KA3 - ribosomal protein s6 kinase, 90kda, polypeptide 3, RPS6KA1 - ribosomal protein s6 kinase, 90kda, polypeptide 1]
GO:0012501	programmed cell death	5.3e-06	0.00106	4.04	3326	324	33	13	[GRK5 - g protein-coupled receptor kinase 5, STK24 - serine/threonine kinase 24, MAPK8 - mitogen-activated protein kinase 8, AKT1 - v-akt murine thymoma viral oncogene homolog 1, MAPK3 - mitogen-activated protein kinase 3, MAPK1 - mitogen-activated protein kinase 1, CSNK2A2 - casein kinase 2, alpha prime polypeptide, PRKCE - protein kinase c, epsilon, PRKCB - protein kinase c, beta, PRKCD - prote…
GO:0035666	TRIF-dependent toll-like receptor signaling pathway	6.91e-06	0.00135	12.09	3326	50	33	6	[MAPK8 - mitogen-activated protein kinase 8, RPS6KA5 - ribosomal protein s6 kinase, 90kda, polypeptide 5, MAPK3 - mitogen-activated protein kinase 3, MAPK1 - mitogen-activated protein kinase 1, RPS6KA3 - ribosomal protein s6 kinase, 90kda, polypeptide 3, RPS6KA1 - ribosomal protein s6 kinase, 90kda, polypeptide 1]
GO:0034138	toll-like receptor 3 signaling pathway	7.77e-06	0.00148	11.86	3326	51	33	6	[MAPK8 - mitogen-activated protein kinase 8, RPS6KA5 - ribosomal protein s6 kinase, 90kda, polypeptide 5, MAPK3 - mitogen-activated protein kinase 3, MAPK1 - mitogen-activated protein kinase 1, RPS6KA3 - ribosomal protein s6 kinase, 90kda, polypeptide 3, RPS6KA1 - ribosomal protein s6 kinase, 90kda, polypeptide 1]
GO:0045087	innate immune response	8.56e-06	0.0016	4.24	3326	285	33	12	[RPS6KA5 - ribosomal protein s6 kinase, 90kda, polypeptide 5, MAPK8 - mitogen-activated protein kinase 8, PRKCE - protein kinase c, epsilon, AKT1 - v-akt murine thymoma viral oncogene homolog 1, PRKACA - protein kinase, camp-dependent, catalytic, alpha, PRKCD - protein kinase c, delta, MAPK3 - mitogen-activated protein kinase 3, MAPK1 - mitogen-activated protein kinase 1, RPS6KA3 - ribosomal prot…
GO:0019538	protein metabolic process	9.99e-06	0.00183	2.26	3326	981	33	22	[GRK5 - g protein-coupled receptor kinase 5, CAMKK2 - calcium/calmodulin-dependent protein kinase kinase 2, beta, STK24 - serine/threonine kinase 24, RPS6KA5 - ribosomal protein s6 kinase, 90kda, polypeptide 5, MAPK8 - mitogen-activated protein kinase 8, PRKACA - protein kinase, camp-dependent, catalytic, alpha, AKT1 - v-akt murine thymoma viral oncogene homolog 1, MAPK6 - mitogen-activated prote…
GO:0044093	positive regulation of molecular function	1.01e-05	0.00181	3.07	3326	525	33	16	[MAPK8 - mitogen-activated protein kinase 8, RPS6KA5 - ribosomal protein s6 kinase, 90kda, polypeptide 5, PRKACA - protein kinase, camp-dependent, catalytic, alpha, AKT1 - v-akt murine thymoma viral oncogene homolog 1, MAPK3 - mitogen-activated protein kinase 3, MAPK1 - mitogen-activated protein kinase 1, PRKCZ - protein kinase c, zeta, ADRBK1 - adrenergic, beta, receptor kinase 1, CAMK2A - calci…
GO:0045089	positive regulation of innate immune response	1.09e-05	0.00191	8.6	3326	82	33	7	[MAPK8 - mitogen-activated protein kinase 8, RPS6KA5 - ribosomal protein s6 kinase, 90kda, polypeptide 5, PRKCE - protein kinase c, epsilon, MAPK3 - mitogen-activated protein kinase 3, MAPK1 - mitogen-activated protein kinase 1, RPS6KA3 - ribosomal protein s6 kinase, 90kda, polypeptide 3, RPS6KA1 - ribosomal protein s6 kinase, 90kda, polypeptide 1]
GO:0002757	immune response-activating signal transduction	1.21e-05	0.00209	5.85	3326	155	33	9	[MAPK8 - mitogen-activated protein kinase 8, RPS6KA5 - ribosomal protein s6 kinase, 90kda, polypeptide 5, PRKCE - protein kinase c, epsilon, PRKCB - protein kinase c, beta, PRKCD - protein kinase c, delta, MAPK3 - mitogen-activated protein kinase 3, MAPK1 - mitogen-activated protein kinase 1, RPS6KA3 - ribosomal protein s6 kinase, 90kda, polypeptide 3, RPS6KA1 - ribosomal protein s6 kinase, 90kda…
GO:0050778	positive regulation of immune response	1.24e-05	0.00209	5.09	3326	198	33	10	[RPS6KA5 - ribosomal protein s6 kinase, 90kda, polypeptide 5, MAPK8 - mitogen-activated protein kinase 8, PRKCE - protein kinase c, epsilon, PRKCB - protein kinase c, beta, PRKCD - protein kinase c, delta, MAPK3 - mitogen-activated protein kinase 3, MAPK1 - mitogen-activated protein kinase 1, RPS6KA3 - ribosomal protein s6 kinase, 90kda, polypeptide 3, RPS6KA1 - ribosomal protein s6 kinase, 90kda…
GO:0048583	regulation of response to stimulus	1.24e-05	0.00206	2.23	3326	993	33	22	[GRK5 - g protein-coupled receptor kinase 5, GRK6 - g protein-coupled receptor kinase 6, STK24 - serine/threonine kinase 24, RPS6KA5 - ribosomal protein s6 kinase, 90kda, polypeptide 5, MAPK8 - mitogen-activated protein kinase 8, DLG4 - discs, large homolog 4 (drosophila), AKT1 - v-akt murine thymoma viral oncogene homolog 1, MAPK3 - mitogen-activated protein kinase 3, MAPK1 - mitogen-activated p…
GO:0050896	response to stimulus	1.37e-05	0.00222	1.62	3326	1863	33	30	[GRK5 - g protein-coupled receptor kinase 5, GRK6 - g protein-coupled receptor kinase 6, STK24 - serine/threonine kinase 24, PRKACA - protein kinase, camp-dependent, catalytic, alpha, DLG4 - discs, large homolog 4 (drosophila), ADRBK1 - adrenergic, beta, receptor kinase 1, CAMK2A - calcium/calmodulin-dependent protein kinase ii alpha, HOMER3 - homer homolog 3 (drosophila), HOMER2 - homer homolog …
GO:0051090	regulation of sequence-specific DNA binding transcription factor activity	1.42e-05	0.00226	5.74	3326	158	33	9	[MAPK8 - mitogen-activated protein kinase 8, RPS6KA5 - ribosomal protein s6 kinase, 90kda, polypeptide 5, AKT1 - v-akt murine thymoma viral oncogene homolog 1, PRKCB - protein kinase c, beta, SGK1 - serum/glucocorticoid regulated kinase 1, MAPK3 - mitogen-activated protein kinase 3, MAPK1 - mitogen-activated protein kinase 1, PRKCZ - protein kinase c, zeta, CAMK2A - calcium/calmodulin-dependent p…
GO:0023021	termination of signal transduction	1.75e-05	0.00274	23.71	3326	17	33	4	[GRK5 - g protein-coupled receptor kinase 5, GRK6 - g protein-coupled receptor kinase 6, PRKCD - protein kinase c, delta, ADRBK1 - adrenergic, beta, receptor kinase 1]
GO:0007049	cell cycle	1.98e-05	0.00305	4.31	3326	257	33	11	[NEK9 - nima-related kinase 9, CSNK2A2 - casein kinase 2, alpha prime polypeptide, PRKCE - protein kinase c, epsilon, MAPK6 - mitogen-activated protein kinase 6, PRKACA - protein kinase, camp-dependent, catalytic, alpha, CSNK2A1 - casein kinase 2, alpha 1 polypeptide, PRKCD - protein kinase c, delta, MAPK3 - mitogen-activated protein kinase 3, MAPK1 - mitogen-activated protein kinase 1, RPS6KA3 -…
GO:0070887	cellular response to chemical stimulus	2.04e-05	0.00309	2.61	3326	696	33	18	[STK24 - serine/threonine kinase 24, MAPK8 - mitogen-activated protein kinase 8, RPS6KA5 - ribosomal protein s6 kinase, 90kda, polypeptide 5, PRKACA - protein kinase, camp-dependent, catalytic, alpha, AKT1 - v-akt murine thymoma viral oncogene homolog 1, MAPK3 - mitogen-activated protein kinase 3, MAPK1 - mitogen-activated protein kinase 1, PRKCZ - protein kinase c, zeta, ADRBK1 - adrenergic, bet…
GO:0002253	activation of immune response	2.12e-05	0.00315	5.46	3326	166	33	9	[MAPK8 - mitogen-activated protein kinase 8, RPS6KA5 - ribosomal protein s6 kinase, 90kda, polypeptide 5, PRKCE - protein kinase c, epsilon, PRKCB - protein kinase c, beta, PRKCD - protein kinase c, delta, MAPK3 - mitogen-activated protein kinase 3, MAPK1 - mitogen-activated protein kinase 1, RPS6KA3 - ribosomal protein s6 kinase, 90kda, polypeptide 3, RPS6KA1 - ribosomal protein s6 kinase, 90kda…
GO:0010827	regulation of glucose transport	2.13e-05	0.00311	14	3326	36	33	5	[AKT1 - v-akt murine thymoma viral oncogene homolog 1, PRKCB - protein kinase c, beta, PRKCD - protein kinase c, delta, PRKCZ - protein kinase c, zeta, RPS6KB1 - ribosomal protein s6 kinase, 70kda, polypeptide 1]
GO:0023051	regulation of signaling	2.14e-05	0.00308	2.36	3326	854	33	20	[GRK5 - g protein-coupled receptor kinase 5, GRK6 - g protein-coupled receptor kinase 6, MAPK8 - mitogen-activated protein kinase 8, DLG4 - discs, large homolog 4 (drosophila), PRKACA - protein kinase, camp-dependent, catalytic, alpha, AKT1 - v-akt murine thymoma viral oncogene homolog 1, MAPK3 - mitogen-activated protein kinase 3, MAPK1 - mitogen-activated protein kinase 1, PRKCZ - protein kinas…
GO:0046627	negative regulation of insulin receptor signaling pathway	2.23e-05	0.00316	22.4	3326	18	33	4	[PRKCB - protein kinase c, beta, PRKCD - protein kinase c, delta, PRKCZ - protein kinase c, zeta, RPS6KB1 - ribosomal protein s6 kinase, 70kda, polypeptide 1]
GO:0007173	epidermal growth factor receptor signaling pathway	2.25e-05	0.00314	6.35	3326	127	33	8	[RPS6KA5 - ribosomal protein s6 kinase, 90kda, polypeptide 5, PRKCE - protein kinase c, epsilon, AKT1 - v-akt murine thymoma viral oncogene homolog 1, PRKACA - protein kinase, camp-dependent, catalytic, alpha, PRKCD - protein kinase c, delta, MAPK3 - mitogen-activated protein kinase 3, MAPK1 - mitogen-activated protein kinase 1, ADRBK1 - adrenergic, beta, receptor kinase 1]
GO:0010646	regulation of cell communication	2.31e-05	0.00317	2.35	3326	858	33	20	[GRK5 - g protein-coupled receptor kinase 5, GRK6 - g protein-coupled receptor kinase 6, MAPK8 - mitogen-activated protein kinase 8, DLG4 - discs, large homolog 4 (drosophila), PRKACA - protein kinase, camp-dependent, catalytic, alpha, AKT1 - v-akt murine thymoma viral oncogene homolog 1, MAPK3 - mitogen-activated protein kinase 3, MAPK1 - mitogen-activated protein kinase 1, PRKCZ - protein kinas…
GO:0038127	ERBB signaling pathway	2.39e-05	0.00322	6.3	3326	128	33	8	[RPS6KA5 - ribosomal protein s6 kinase, 90kda, polypeptide 5, PRKCE - protein kinase c, epsilon, AKT1 - v-akt murine thymoma viral oncogene homolog 1, PRKACA - protein kinase, camp-dependent, catalytic, alpha, PRKCD - protein kinase c, delta, MAPK3 - mitogen-activated protein kinase 3, MAPK1 - mitogen-activated protein kinase 1, ADRBK1 - adrenergic, beta, receptor kinase 1]
GO:0051128	regulation of cellular component organization	2.47e-05	0.00329	2.87	3326	562	33	16	[STK24 - serine/threonine kinase 24, MAPK8 - mitogen-activated protein kinase 8, RPS6KA5 - ribosomal protein s6 kinase, 90kda, polypeptide 5, PRKACA - protein kinase, camp-dependent, catalytic, alpha, AKT1 - v-akt murine thymoma viral oncogene homolog 1, DLG4 - discs, large homolog 4 (drosophila), MAPK3 - mitogen-activated protein kinase 3, MAPK1 - mitogen-activated protein kinase 1, PRKCZ - prot…
GO:0097485	neuron projection guidance	2.53e-05	0.00331	6.25	3326	129	33	8	[RPS6KA5 - ribosomal protein s6 kinase, 90kda, polypeptide 5, CSNK2A2 - casein kinase 2, alpha prime polypeptide, DLG4 - discs, large homolog 4 (drosophila), CSNK2A1 - casein kinase 2, alpha 1 polypeptide, MAPK3 - mitogen-activated protein kinase 3, MAPK1 - mitogen-activated protein kinase 1, RPS6KA3 - ribosomal protein s6 kinase, 90kda, polypeptide 3, RPS6KA1 - ribosomal protein s6 kinase, 90kda…
GO:0007411	axon guidance	2.53e-05	0.00326	6.25	3326	129	33	8	[RPS6KA5 - ribosomal protein s6 kinase, 90kda, polypeptide 5, CSNK2A2 - casein kinase 2, alpha prime polypeptide, DLG4 - discs, large homolog 4 (drosophila), CSNK2A1 - casein kinase 2, alpha 1 polypeptide, MAPK3 - mitogen-activated protein kinase 3, MAPK1 - mitogen-activated protein kinase 1, RPS6KA3 - ribosomal protein s6 kinase, 90kda, polypeptide 3, RPS6KA1 - ribosomal protein s6 kinase, 90kda…
GO:0051049	regulation of transport	2.53e-05	0.00322	3.26	3326	433	33	14	[MAPK8 - mitogen-activated protein kinase 8, PRKACA - protein kinase, camp-dependent, catalytic, alpha, AKT1 - v-akt murine thymoma viral oncogene homolog 1, DLG4 - discs, large homolog 4 (drosophila), MAPK3 - mitogen-activated protein kinase 3, MAPK1 - mitogen-activated protein kinase 1, PRKCZ - protein kinase c, zeta, ADRBK1 - adrenergic, beta, receptor kinase 1, CAMK2A - calcium/calmodulin-dep…
GO:0032879	regulation of localization	2.59e-05	0.00325	2.86	3326	564	33	16	[STK24 - serine/threonine kinase 24, MAPK8 - mitogen-activated protein kinase 8, PRKACA - protein kinase, camp-dependent, catalytic, alpha, AKT1 - v-akt murine thymoma viral oncogene homolog 1, DLG4 - discs, large homolog 4 (drosophila), MAPK3 - mitogen-activated protein kinase 3, MAPK1 - mitogen-activated protein kinase 1, PRKCZ - protein kinase c, zeta, ADRBK1 - adrenergic, beta, receptor kinas…
GO:1900077	negative regulation of cellular response to insulin stimulus	2.81e-05	0.00347	21.22	3326	19	33	4	[PRKCB - protein kinase c, beta, PRKCD - protein kinase c, delta, PRKCZ - protein kinase c, zeta, RPS6KB1 - ribosomal protein s6 kinase, 70kda, polypeptide 1]
GO:0008219	cell death	2.84e-05	0.00347	3.48	3326	377	33	13	[GRK5 - g protein-coupled receptor kinase 5, STK24 - serine/threonine kinase 24, MAPK8 - mitogen-activated protein kinase 8, AKT1 - v-akt murine thymoma viral oncogene homolog 1, MAPK3 - mitogen-activated protein kinase 3, MAPK1 - mitogen-activated protein kinase 1, CSNK2A2 - casein kinase 2, alpha prime polypeptide, PRKCE - protein kinase c, epsilon, PRKCB - protein kinase c, beta, PRKCD - prote…
GO:0016265	death	2.84e-05	0.00342	3.48	3326	377	33	13	[GRK5 - g protein-coupled receptor kinase 5, STK24 - serine/threonine kinase 24, MAPK8 - mitogen-activated protein kinase 8, AKT1 - v-akt murine thymoma viral oncogene homolog 1, MAPK3 - mitogen-activated protein kinase 3, MAPK1 - mitogen-activated protein kinase 1, CSNK2A2 - casein kinase 2, alpha prime polypeptide, PRKCE - protein kinase c, epsilon, PRKCB - protein kinase c, beta, PRKCD - prote…
GO:0051246	regulation of protein metabolic process	2.84e-05	0.00337	2.55	3326	712	33	18	[CAMKK2 - calcium/calmodulin-dependent protein kinase kinase 2, beta, BDKRB2 - bradykinin receptor b2, MAPK8 - mitogen-activated protein kinase 8, RPS6KA5 - ribosomal protein s6 kinase, 90kda, polypeptide 5, PRKACA - protein kinase, camp-dependent, catalytic, alpha, AKT1 - v-akt murine thymoma viral oncogene homolog 1, MAPK3 - mitogen-activated protein kinase 3, MAPK1 - mitogen-activated protein …
GO:0006952	defense response	2.97e-05	0.00348	3.21	3326	439	33	14	[MAPK8 - mitogen-activated protein kinase 8, RPS6KA5 - ribosomal protein s6 kinase, 90kda, polypeptide 5, BDKRB2 - bradykinin receptor b2, PRKACA - protein kinase, camp-dependent, catalytic, alpha, AKT1 - v-akt murine thymoma viral oncogene homolog 1, MAPK3 - mitogen-activated protein kinase 3, MAPK1 - mitogen-activated protein kinase 1, PRKCZ - protein kinase c, zeta, ADRBK1 - adrenergic, beta, …
GO:0002764	immune response-regulating signaling pathway	3.14e-05	0.00362	4.58	3326	220	33	10	[RPS6KA5 - ribosomal protein s6 kinase, 90kda, polypeptide 5, MAPK8 - mitogen-activated protein kinase 8, PRKCE - protein kinase c, epsilon, AKT1 - v-akt murine thymoma viral oncogene homolog 1, PRKCB - protein kinase c, beta, PRKCD - protein kinase c, delta, MAPK3 - mitogen-activated protein kinase 3, MAPK1 - mitogen-activated protein kinase 1, RPS6KA3 - ribosomal protein s6 kinase, 90kda, polyp…
GO:0032268	regulation of cellular protein metabolic process	3.2e-05	0.00365	2.66	3326	644	33	17	[CAMKK2 - calcium/calmodulin-dependent protein kinase kinase 2, beta, MAPK8 - mitogen-activated protein kinase 8, RPS6KA5 - ribosomal protein s6 kinase, 90kda, polypeptide 5, BDKRB2 - bradykinin receptor b2, PRKACA - protein kinase, camp-dependent, catalytic, alpha, AKT1 - v-akt murine thymoma viral oncogene homolog 1, MAPK3 - mitogen-activated protein kinase 3, MAPK1 - mitogen-activated protein …
GO:0010518	positive regulation of phospholipase activity	3.61e-05	0.00406	12.6	3326	40	33	5	[PRKCE - protein kinase c, epsilon, PRKACA - protein kinase, camp-dependent, catalytic, alpha, PRKCD - protein kinase c, delta, PRKCZ - protein kinase c, zeta, ADRBK1 - adrenergic, beta, receptor kinase 1]
GO:0002684	positive regulation of immune system process	3.64e-05	0.00404	4.05	3326	274	33	11	[RPS6KA5 - ribosomal protein s6 kinase, 90kda, polypeptide 5, MAPK8 - mitogen-activated protein kinase 8, PRKCE - protein kinase c, epsilon, AKT1 - v-akt murine thymoma viral oncogene homolog 1, PRKCB - protein kinase c, beta, PRKCD - protein kinase c, delta, MAPK3 - mitogen-activated protein kinase 3, MAPK1 - mitogen-activated protein kinase 1, RPS6KA3 - ribosomal protein s6 kinase, 90kda, polyp…
GO:0060193	positive regulation of lipase activity	4.08e-05	0.00448	12.29	3326	41	33	5	[PRKCE - protein kinase c, epsilon, PRKACA - protein kinase, camp-dependent, catalytic, alpha, PRKCD - protein kinase c, delta, PRKCZ - protein kinase c, zeta, ADRBK1 - adrenergic, beta, receptor kinase 1]
GO:0050790	regulation of catalytic activity	4.12e-05	0.00447	2.61	3326	656	33	17	[CAMKK2 - calcium/calmodulin-dependent protein kinase kinase 2, beta, MAPK8 - mitogen-activated protein kinase 8, PRKACA - protein kinase, camp-dependent, catalytic, alpha, AKT1 - v-akt murine thymoma viral oncogene homolog 1, MAPK3 - mitogen-activated protein kinase 3, MAPK1 - mitogen-activated protein kinase 1, PRKCZ - protein kinase c, zeta, ADRBK1 - adrenergic, beta, receptor kinase 1, PKN1 -…
GO:0071375	cellular response to peptide hormone stimulus	4.59e-05	0.00491	5.76	3326	140	33	8	[AKT1 - v-akt murine thymoma viral oncogene homolog 1, PRKACA - protein kinase, camp-dependent, catalytic, alpha, PRKCD - protein kinase c, delta, MAPK3 - mitogen-activated protein kinase 3, MAPK1 - mitogen-activated protein kinase 1, STK11 - serine/threonine kinase 11, PRKCZ - protein kinase c, zeta, RPS6KB1 - ribosomal protein s6 kinase, 70kda, polypeptide 1]
GO:1901653	cellular response to peptide	4.83e-05	0.00511	5.72	3326	141	33	8	[AKT1 - v-akt murine thymoma viral oncogene homolog 1, PRKACA - protein kinase, camp-dependent, catalytic, alpha, PRKCD - protein kinase c, delta, MAPK3 - mitogen-activated protein kinase 3, MAPK1 - mitogen-activated protein kinase 1, STK11 - serine/threonine kinase 11, PRKCZ - protein kinase c, zeta, RPS6KB1 - ribosomal protein s6 kinase, 70kda, polypeptide 1]
GO:0008543	fibroblast growth factor receptor signaling pathway	5.22e-05	0.00545	6.78	3326	104	33	7	[PRKCE - protein kinase c, epsilon, AKT1 - v-akt murine thymoma viral oncogene homolog 1, PRKACA - protein kinase, camp-dependent, catalytic, alpha, PRKCD - protein kinase c, delta, MAPK3 - mitogen-activated protein kinase 3, MAPK1 - mitogen-activated protein kinase 1, ADRBK1 - adrenergic, beta, receptor kinase 1]
GO:1901701	cellular response to oxygen-containing compound	5.62e-05	0.0058	3.86	3326	287	33	11	[PRKCE - protein kinase c, epsilon, AKT1 - v-akt murine thymoma viral oncogene homolog 1, PRKACA - protein kinase, camp-dependent, catalytic, alpha, PRKCB - protein kinase c, beta, PRKCD - protein kinase c, delta, MAPK3 - mitogen-activated protein kinase 3, MAPK1 - mitogen-activated protein kinase 1, STK11 - serine/threonine kinase 11, PRKCZ - protein kinase c, zeta, MAP3K5 - mitogen-activated pr…
GO:0010517	regulation of phospholipase activity	5.79e-05	0.00591	11.45	3326	44	33	5	[PRKCE - protein kinase c, epsilon, PRKACA - protein kinase, camp-dependent, catalytic, alpha, PRKCD - protein kinase c, delta, PRKCZ - protein kinase c, zeta, ADRBK1 - adrenergic, beta, receptor kinase 1]
GO:0071774	response to fibroblast growth factor	6.66e-05	0.00672	6.53	3326	108	33	7	[PRKCE - protein kinase c, epsilon, AKT1 - v-akt murine thymoma viral oncogene homolog 1, PRKACA - protein kinase, camp-dependent, catalytic, alpha, PRKCD - protein kinase c, delta, MAPK3 - mitogen-activated protein kinase 3, MAPK1 - mitogen-activated protein kinase 1, ADRBK1 - adrenergic, beta, receptor kinase 1]
GO:0044344	cellular response to fibroblast growth factor stimulus	6.66e-05	0.00665	6.53	3326	108	33	7	[PRKCE - protein kinase c, epsilon, AKT1 - v-akt murine thymoma viral oncogene homolog 1, PRKACA - protein kinase, camp-dependent, catalytic, alpha, PRKCD - protein kinase c, delta, MAPK3 - mitogen-activated protein kinase 3, MAPK1 - mitogen-activated protein kinase 1, ADRBK1 - adrenergic, beta, receptor kinase 1]
GO:0071310	cellular response to organic substance	6.81e-05	0.00672	2.65	3326	608	33	16	[MAPK8 - mitogen-activated protein kinase 8, RPS6KA5 - ribosomal protein s6 kinase, 90kda, polypeptide 5, PRKACA - protein kinase, camp-dependent, catalytic, alpha, AKT1 - v-akt murine thymoma viral oncogene homolog 1, MAPK3 - mitogen-activated protein kinase 3, MAPK1 - mitogen-activated protein kinase 1, PRKCZ - protein kinase c, zeta, ADRBK1 - adrenergic, beta, receptor kinase 1, CAMK2A - calci…
GO:0016572	histone phosphorylation	7.18e-05	0.007	33.6	3326	9	33	3	[PKN1 - protein kinase n1, RPS6KA5 - ribosomal protein s6 kinase, 90kda, polypeptide 5, PRKCB - protein kinase c, beta]
GO:0009966	regulation of signal transduction	7.35e-05	0.00709	2.38	3326	761	33	18	[GRK5 - g protein-coupled receptor kinase 5, GRK6 - g protein-coupled receptor kinase 6, MAPK8 - mitogen-activated protein kinase 8, DLG4 - discs, large homolog 4 (drosophila), AKT1 - v-akt murine thymoma viral oncogene homolog 1, MAPK3 - mitogen-activated protein kinase 3, MAPK1 - mitogen-activated protein kinase 1, PRKCZ - protein kinase c, zeta, ADRBK1 - adrenergic, beta, receptor kinase 1, PK…
GO:0031349	positive regulation of defense response	7.95e-05	0.00758	6.36	3326	111	33	7	[MAPK8 - mitogen-activated protein kinase 8, RPS6KA5 - ribosomal protein s6 kinase, 90kda, polypeptide 5, PRKCE - protein kinase c, epsilon, MAPK3 - mitogen-activated protein kinase 3, MAPK1 - mitogen-activated protein kinase 1, RPS6KA3 - ribosomal protein s6 kinase, 90kda, polypeptide 3, RPS6KA1 - ribosomal protein s6 kinase, 90kda, polypeptide 1]
GO:0001932	regulation of protein phosphorylation	8.19e-05	0.00772	3.15	3326	416	33	13	[CAMKK2 - calcium/calmodulin-dependent protein kinase kinase 2, beta, RPS6KA5 - ribosomal protein s6 kinase, 90kda, polypeptide 5, BDKRB2 - bradykinin receptor b2, PRKACA - protein kinase, camp-dependent, catalytic, alpha, AKT1 - v-akt murine thymoma viral oncogene homolog 1, MAPK3 - mitogen-activated protein kinase 3, MAPK1 - mitogen-activated protein kinase 1, PRKCZ - protein kinase c, zeta, PK…
GO:0046626	regulation of insulin receptor signaling pathway	8.78e-05	0.0082	16.13	3326	25	33	4	[PRKCB - protein kinase c, beta, PRKCD - protein kinase c, delta, PRKCZ - protein kinase c, zeta, RPS6KB1 - ribosomal protein s6 kinase, 70kda, polypeptide 1]
GO:0030168	platelet activation	8.91e-05	0.00823	6.24	3326	113	33	7	[PRKCE - protein kinase c, epsilon, AKT1 - v-akt murine thymoma viral oncogene homolog 1, PRKCB - protein kinase c, beta, PRKCD - protein kinase c, delta, MAPK3 - mitogen-activated protein kinase 3, MAPK1 - mitogen-activated protein kinase 1, PRKCZ - protein kinase c, zeta]
GO:0044763	single-organism cellular process	9.5e-05	0.00868	1.32	3326	2516	33	33	[GRK5 - g protein-coupled receptor kinase 5, GRK6 - g protein-coupled receptor kinase 6, STK24 - serine/threonine kinase 24, NEK9 - nima-related kinase 9, PRKACA - protein kinase, camp-dependent, catalytic, alpha, DLG4 - discs, large homolog 4 (drosophila), ADRBK1 - adrenergic, beta, receptor kinase 1, CAMK2A - calcium/calmodulin-dependent protein kinase ii alpha, HOMER3 - homer homolog 3 (drosop…
GO:0032869	cellular response to insulin stimulus	0.000105	0.00953	6.08	3326	116	33	7	[AKT1 - v-akt murine thymoma viral oncogene homolog 1, PRKCD - protein kinase c, delta, MAPK3 - mitogen-activated protein kinase 3, MAPK1 - mitogen-activated protein kinase 1, STK11 - serine/threonine kinase 11, PRKCZ - protein kinase c, zeta, RPS6KB1 - ribosomal protein s6 kinase, 70kda, polypeptide 1]
GO:1901700	response to oxygen-containing compound	0.000122	0.0109	3.03	3326	432	33	13	[PRKACA - protein kinase, camp-dependent, catalytic, alpha, AKT1 - v-akt murine thymoma viral oncogene homolog 1, MAPK3 - mitogen-activated protein kinase 3, MAPK1 - mitogen-activated protein kinase 1, PRKCZ - protein kinase c, zeta, PRKCE - protein kinase c, epsilon, HOMER2 - homer homolog 2 (drosophila), PRKCB - protein kinase c, beta, PRKCD - protein kinase c, delta, RPS6KA3 - ribosomal protei…
GO:0044057	regulation of system process	0.000127	0.0113	4.36	3326	208	33	9	[BDKRB2 - bradykinin receptor b2, PRKCE - protein kinase c, epsilon, DLG4 - discs, large homolog 4 (drosophila), AKT1 - v-akt murine thymoma viral oncogene homolog 1, PRKACA - protein kinase, camp-dependent, catalytic, alpha, SGK1 - serum/glucocorticoid regulated kinase 1, PRKCZ - protein kinase c, zeta, ADRBK1 - adrenergic, beta, receptor kinase 1, CAMK2A - calcium/calmodulin-dependent protein k…
GO:0032147	activation of protein kinase activity	0.000138	0.0121	5.83	3326	121	33	7	[PKN1 - protein kinase n1, PRKACA - protein kinase, camp-dependent, catalytic, alpha, MAPK3 - mitogen-activated protein kinase 3, MAPK1 - mitogen-activated protein kinase 1, STK11 - serine/threonine kinase 11, PRKCZ - protein kinase c, zeta, MAP3K5 - mitogen-activated protein kinase kinase kinase 5]
GO:0045088	regulation of innate immune response	0.000138	0.012	5.83	3326	121	33	7	[MAPK8 - mitogen-activated protein kinase 8, RPS6KA5 - ribosomal protein s6 kinase, 90kda, polypeptide 5, PRKCE - protein kinase c, epsilon, MAPK3 - mitogen-activated protein kinase 3, MAPK1 - mitogen-activated protein kinase 1, RPS6KA3 - ribosomal protein s6 kinase, 90kda, polypeptide 3, RPS6KA1 - ribosomal protein s6 kinase, 90kda, polypeptide 1]
GO:0046324	regulation of glucose import	0.000139	0.012	14.4	3326	28	33	4	[AKT1 - v-akt murine thymoma viral oncogene homolog 1, PRKCD - protein kinase c, delta, PRKCZ - protein kinase c, zeta, RPS6KB1 - ribosomal protein s6 kinase, 70kda, polypeptide 1]
GO:0007616	long-term memory	0.000139	0.0119	27.49	3326	11	33	3	[SGK1 - serum/glucocorticoid regulated kinase 1, PRKCZ - protein kinase c, zeta, RPS6KB1 - ribosomal protein s6 kinase, 70kda, polypeptide 1]
GO:0042327	positive regulation of phosphorylation	0.000145	0.0122	3.49	3326	318	33	11	[PKN1 - protein kinase n1, RPS6KA5 - ribosomal protein s6 kinase, 90kda, polypeptide 5, PRKCE - protein kinase c, epsilon, AKT1 - v-akt murine thymoma viral oncogene homolog 1, PRKACA - protein kinase, camp-dependent, catalytic, alpha, PRKCD - protein kinase c, delta, MAPK3 - mitogen-activated protein kinase 3, MAPK1 - mitogen-activated protein kinase 1, STK11 - serine/threonine kinase 11, PRKCZ …
GO:0045860	positive regulation of protein kinase activity	0.000153	0.0128	4.26	3326	213	33	9	[PKN1 - protein kinase n1, AKT1 - v-akt murine thymoma viral oncogene homolog 1, PRKACA - protein kinase, camp-dependent, catalytic, alpha, PRKCD - protein kinase c, delta, MAPK3 - mitogen-activated protein kinase 3, MAPK1 - mitogen-activated protein kinase 1, STK11 - serine/threonine kinase 11, PRKCZ - protein kinase c, zeta, MAP3K5 - mitogen-activated protein kinase kinase kinase 5]
GO:0080134	regulation of response to stress	0.000161	0.0133	3.17	3326	381	33	12	[PKN1 - protein kinase n1, STK24 - serine/threonine kinase 24, RPS6KA5 - ribosomal protein s6 kinase, 90kda, polypeptide 5, MAPK8 - mitogen-activated protein kinase 8, PRKCE - protein kinase c, epsilon, AKT1 - v-akt murine thymoma viral oncogene homolog 1, PRKCD - protein kinase c, delta, MAPK3 - mitogen-activated protein kinase 3, MAPK1 - mitogen-activated protein kinase 1, RPS6KA3 - ribosomal p…
GO:0033554	cellular response to stress	0.00017	0.0139	2.94	3326	446	33	13	[STK24 - serine/threonine kinase 24, MAPK8 - mitogen-activated protein kinase 8, RPS6KA5 - ribosomal protein s6 kinase, 90kda, polypeptide 5, AKT1 - v-akt murine thymoma viral oncogene homolog 1, MAPK3 - mitogen-activated protein kinase 3, MAPK1 - mitogen-activated protein kinase 1, PRKCE - protein kinase c, epsilon, PRKCD - protein kinase c, delta, SGK1 - serum/glucocorticoid regulated kinase 1,…
GO:0006955	immune response	0.000178	0.0145	3.14	3326	385	33	12	[RPS6KA5 - ribosomal protein s6 kinase, 90kda, polypeptide 5, MAPK8 - mitogen-activated protein kinase 8, PRKCE - protein kinase c, epsilon, AKT1 - v-akt murine thymoma viral oncogene homolog 1, PRKACA - protein kinase, camp-dependent, catalytic, alpha, PRKCD - protein kinase c, delta, MAPK3 - mitogen-activated protein kinase 3, MAPK1 - mitogen-activated protein kinase 1, RPS6KA3 - ribosomal prot…
GO:1900076	regulation of cellular response to insulin stimulus	0.000184	0.0148	13.44	3326	30	33	4	[PRKCB - protein kinase c, beta, PRKCD - protein kinase c, delta, PRKCZ - protein kinase c, zeta, RPS6KB1 - ribosomal protein s6 kinase, 70kda, polypeptide 1]
GO:0051336	regulation of hydrolase activity	0.000202	0.0161	3.36	3326	330	33	11	[MAPK8 - mitogen-activated protein kinase 8, PRKCE - protein kinase c, epsilon, AKT1 - v-akt murine thymoma viral oncogene homolog 1, PRKACA - protein kinase, camp-dependent, catalytic, alpha, PRKCD - protein kinase c, delta, CSNK2A1 - casein kinase 2, alpha 1 polypeptide, RPS6KA3 - ribosomal protein s6 kinase, 90kda, polypeptide 3, RPS6KA1 - ribosomal protein s6 kinase, 90kda, polypeptide 1, PRK…
GO:0060191	regulation of lipase activity	0.000204	0.0161	8.84	3326	57	33	5	[PRKCE - protein kinase c, epsilon, PRKACA - protein kinase, camp-dependent, catalytic, alpha, PRKCD - protein kinase c, delta, PRKCZ - protein kinase c, zeta, ADRBK1 - adrenergic, beta, receptor kinase 1]
GO:0043154	negative regulation of cysteine-type endopeptidase activity involved in apoptotic process	0.000209	0.0164	13	3326	31	33	4	[AKT1 - v-akt murine thymoma viral oncogene homolog 1, CSNK2A1 - casein kinase 2, alpha 1 polypeptide, RPS6KA3 - ribosomal protein s6 kinase, 90kda, polypeptide 3, RPS6KA1 - ribosomal protein s6 kinase, 90kda, polypeptide 1]
GO:2000117	negative regulation of cysteine-type endopeptidase activity	0.000209	0.0163	13	3326	31	33	4	[AKT1 - v-akt murine thymoma viral oncogene homolog 1, CSNK2A1 - casein kinase 2, alpha 1 polypeptide, RPS6KA3 - ribosomal protein s6 kinase, 90kda, polypeptide 3, RPS6KA1 - ribosomal protein s6 kinase, 90kda, polypeptide 1]
GO:0007202	activation of phospholipase C activity	0.000209	0.0161	13	3326	31	33	4	[PRKCE - protein kinase c, epsilon, PRKACA - protein kinase, camp-dependent, catalytic, alpha, PRKCD - protein kinase c, delta, ADRBK1 - adrenergic, beta, receptor kinase 1]
GO:0043434	response to peptide hormone	0.000215	0.0164	4.63	3326	174	33	8	[AKT1 - v-akt murine thymoma viral oncogene homolog 1, PRKACA - protein kinase, camp-dependent, catalytic, alpha, PRKCD - protein kinase c, delta, MAPK3 - mitogen-activated protein kinase 3, MAPK1 - mitogen-activated protein kinase 1, STK11 - serine/threonine kinase 11, PRKCZ - protein kinase c, zeta, RPS6KB1 - ribosomal protein s6 kinase, 70kda, polypeptide 1]
GO:0031399	regulation of protein modification process	0.000218	0.0165	2.69	3326	524	33	14	[CAMKK2 - calcium/calmodulin-dependent protein kinase kinase 2, beta, MAPK8 - mitogen-activated protein kinase 8, RPS6KA5 - ribosomal protein s6 kinase, 90kda, polypeptide 5, BDKRB2 - bradykinin receptor b2, PRKACA - protein kinase, camp-dependent, catalytic, alpha, AKT1 - v-akt murine thymoma viral oncogene homolog 1, MAPK3 - mitogen-activated protein kinase 3, MAPK1 - mitogen-activated protein …
GO:0050776	regulation of immune response	0.000231	0.0174	3.31	3326	335	33	11	[RPS6KA5 - ribosomal protein s6 kinase, 90kda, polypeptide 5, MAPK8 - mitogen-activated protein kinase 8, PRKCE - protein kinase c, epsilon, AKT1 - v-akt murine thymoma viral oncogene homolog 1, PRKCB - protein kinase c, beta, PRKCD - protein kinase c, delta, MAPK3 - mitogen-activated protein kinase 3, MAPK1 - mitogen-activated protein kinase 1, RPS6KA3 - ribosomal protein s6 kinase, 90kda, polyp…
GO:0033674	positive regulation of kinase activity	0.000241	0.0179	4.01	3326	226	33	9	[PKN1 - protein kinase n1, AKT1 - v-akt murine thymoma viral oncogene homolog 1, PRKACA - protein kinase, camp-dependent, catalytic, alpha, PRKCD - protein kinase c, delta, MAPK3 - mitogen-activated protein kinase 3, MAPK1 - mitogen-activated protein kinase 1, STK11 - serine/threonine kinase 11, PRKCZ - protein kinase c, zeta, MAP3K5 - mitogen-activated protein kinase kinase kinase 5]
GO:0032870	cellular response to hormone stimulus	0.000252	0.0186	4.53	3326	178	33	8	[AKT1 - v-akt murine thymoma viral oncogene homolog 1, PRKACA - protein kinase, camp-dependent, catalytic, alpha, PRKCD - protein kinase c, delta, MAPK3 - mitogen-activated protein kinase 3, MAPK1 - mitogen-activated protein kinase 1, STK11 - serine/threonine kinase 11, PRKCZ - protein kinase c, zeta, RPS6KB1 - ribosomal protein s6 kinase, 70kda, polypeptide 1]
GO:0051347	positive regulation of transferase activity	0.000257	0.0188	3.98	3326	228	33	9	[PKN1 - protein kinase n1, AKT1 - v-akt murine thymoma viral oncogene homolog 1, PRKACA - protein kinase, camp-dependent, catalytic, alpha, PRKCD - protein kinase c, delta, MAPK3 - mitogen-activated protein kinase 3, MAPK1 - mitogen-activated protein kinase 1, STK11 - serine/threonine kinase 11, PRKCZ - protein kinase c, zeta, MAP3K5 - mitogen-activated protein kinase kinase kinase 5]
GO:0032868	response to insulin	0.000262	0.019	5.27	3326	134	33	7	[AKT1 - v-akt murine thymoma viral oncogene homolog 1, PRKCD - protein kinase c, delta, MAPK3 - mitogen-activated protein kinase 3, MAPK1 - mitogen-activated protein kinase 1, STK11 - serine/threonine kinase 11, PRKCZ - protein kinase c, zeta, RPS6KB1 - ribosomal protein s6 kinase, 70kda, polypeptide 1]
GO:1901652	response to peptide	0.000272	0.0196	4.48	3326	180	33	8	[AKT1 - v-akt murine thymoma viral oncogene homolog 1, PRKACA - protein kinase, camp-dependent, catalytic, alpha, PRKCD - protein kinase c, delta, MAPK3 - mitogen-activated protein kinase 3, MAPK1 - mitogen-activated protein kinase 1, STK11 - serine/threonine kinase 11, PRKCZ - protein kinase c, zeta, RPS6KB1 - ribosomal protein s6 kinase, 70kda, polypeptide 1]
GO:0006950	response to stress	0.000274	0.0196	2.08	3326	920	33	19	[STK24 - serine/threonine kinase 24, RPS6KA5 - ribosomal protein s6 kinase, 90kda, polypeptide 5, MAPK8 - mitogen-activated protein kinase 8, BDKRB2 - bradykinin receptor b2, PRKACA - protein kinase, camp-dependent, catalytic, alpha, AKT1 - v-akt murine thymoma viral oncogene homolog 1, MAPK3 - mitogen-activated protein kinase 3, MAPK1 - mitogen-activated protein kinase 1, PRKCZ - protein kinase …
GO:0023056	positive regulation of signaling	0.000277	0.0196	3	3326	403	33	12	[PKN1 - protein kinase n1, MAPK8 - mitogen-activated protein kinase 8, PRKCE - protein kinase c, epsilon, DLG4 - discs, large homolog 4 (drosophila), PRKCB - protein kinase c, beta, PRKCD - protein kinase c, delta, CSNK2A1 - casein kinase 2, alpha 1 polypeptide, MAPK3 - mitogen-activated protein kinase 3, MAPK1 - mitogen-activated protein kinase 1, STK11 - serine/threonine kinase 11, PRKCZ - prot…
GO:0010562	positive regulation of phosphorus metabolic process	0.000278	0.0195	3.24	3326	342	33	11	[PKN1 - protein kinase n1, RPS6KA5 - ribosomal protein s6 kinase, 90kda, polypeptide 5, PRKCE - protein kinase c, epsilon, AKT1 - v-akt murine thymoma viral oncogene homolog 1, PRKACA - protein kinase, camp-dependent, catalytic, alpha, PRKCD - protein kinase c, delta, MAPK3 - mitogen-activated protein kinase 3, MAPK1 - mitogen-activated protein kinase 1, STK11 - serine/threonine kinase 11, PRKCZ …
GO:0045937	positive regulation of phosphate metabolic process	0.000278	0.0194	3.24	3326	342	33	11	[PKN1 - protein kinase n1, RPS6KA5 - ribosomal protein s6 kinase, 90kda, polypeptide 5, PRKCE - protein kinase c, epsilon, AKT1 - v-akt murine thymoma viral oncogene homolog 1, PRKACA - protein kinase, camp-dependent, catalytic, alpha, PRKCD - protein kinase c, delta, MAPK3 - mitogen-activated protein kinase 3, MAPK1 - mitogen-activated protein kinase 1, STK11 - serine/threonine kinase 11, PRKCZ …
GO:0001934	positive regulation of protein phosphorylation	0.000284	0.0196	3.54	3326	285	33	10	[PKN1 - protein kinase n1, RPS6KA5 - ribosomal protein s6 kinase, 90kda, polypeptide 5, AKT1 - v-akt murine thymoma viral oncogene homolog 1, PRKACA - protein kinase, camp-dependent, catalytic, alpha, PRKCD - protein kinase c, delta, MAPK3 - mitogen-activated protein kinase 3, MAPK1 - mitogen-activated protein kinase 1, STK11 - serine/threonine kinase 11, PRKCZ - protein kinase c, zeta, MAP3K5 - …
GO:0072584	caveolin-mediated endocytosis	0.000285	0.0195	67.19	3326	3	33	2	[MAPK3 - mitogen-activated protein kinase 3, MAPK1 - mitogen-activated protein kinase 1]
GO:0007217	tachykinin receptor signaling pathway	0.000285	0.0194	67.19	3326	3	33	2	[GRK5 - g protein-coupled receptor kinase 5, ADRBK1 - adrenergic, beta, receptor kinase 1]
GO:0035405	histone-threonine phosphorylation	0.000285	0.0192	67.19	3326	3	33	2	[PKN1 - protein kinase n1, PRKCB - protein kinase c, beta]
GO:0071417	cellular response to organonitrogen compound	0.000294	0.0197	4.43	3326	182	33	8	[AKT1 - v-akt murine thymoma viral oncogene homolog 1, PRKACA - protein kinase, camp-dependent, catalytic, alpha, PRKCD - protein kinase c, delta, MAPK3 - mitogen-activated protein kinase 3, MAPK1 - mitogen-activated protein kinase 1, STK11 - serine/threonine kinase 11, PRKCZ - protein kinase c, zeta, RPS6KB1 - ribosomal protein s6 kinase, 70kda, polypeptide 1]
GO:0070849	response to epidermal growth factor	0.000301	0.02	21.6	3326	14	33	3	[AKT1 - v-akt murine thymoma viral oncogene homolog 1, MAPK3 - mitogen-activated protein kinase 3, MAPK1 - mitogen-activated protein kinase 1]
GO:0010647	positive regulation of cell communication	0.000304	0.0201	2.97	3326	407	33	12	[PKN1 - protein kinase n1, MAPK8 - mitogen-activated protein kinase 8, PRKCE - protein kinase c, epsilon, DLG4 - discs, large homolog 4 (drosophila), PRKCB - protein kinase c, beta, PRKCD - protein kinase c, delta, CSNK2A1 - casein kinase 2, alpha 1 polypeptide, MAPK3 - mitogen-activated protein kinase 3, MAPK1 - mitogen-activated protein kinase 1, STK11 - serine/threonine kinase 11, PRKCZ - prot…
GO:0010243	response to organonitrogen compound	0.000328	0.0215	3.48	3326	290	33	10	[PRKCE - protein kinase c, epsilon, AKT1 - v-akt murine thymoma viral oncogene homolog 1, HOMER2 - homer homolog 2 (drosophila), PRKACA - protein kinase, camp-dependent, catalytic, alpha, PRKCD - protein kinase c, delta, MAPK3 - mitogen-activated protein kinase 3, MAPK1 - mitogen-activated protein kinase 1, STK11 - serine/threonine kinase 11, PRKCZ - protein kinase c, zeta, RPS6KB1 - ribosomal pr…
GO:0010863	positive regulation of phospholipase C activity	0.000339	0.022	11.52	3326	35	33	4	[PRKCE - protein kinase c, epsilon, PRKACA - protein kinase, camp-dependent, catalytic, alpha, PRKCD - protein kinase c, delta, ADRBK1 - adrenergic, beta, receptor kinase 1]
GO:1901699	cellular response to nitrogen compound	0.000341	0.022	4.33	3326	186	33	8	[AKT1 - v-akt murine thymoma viral oncogene homolog 1, PRKACA - protein kinase, camp-dependent, catalytic, alpha, PRKCD - protein kinase c, delta, MAPK3 - mitogen-activated protein kinase 3, MAPK1 - mitogen-activated protein kinase 1, STK11 - serine/threonine kinase 11, PRKCZ - protein kinase c, zeta, RPS6KB1 - ribosomal protein s6 kinase, 70kda, polypeptide 1]
GO:0042221	response to chemical	0.000372	0.0239	2.04	3326	940	33	19	[STK24 - serine/threonine kinase 24, RPS6KA5 - ribosomal protein s6 kinase, 90kda, polypeptide 5, MAPK8 - mitogen-activated protein kinase 8, PRKACA - protein kinase, camp-dependent, catalytic, alpha, AKT1 - v-akt murine thymoma viral oncogene homolog 1, MAPK3 - mitogen-activated protein kinase 3, MAPK1 - mitogen-activated protein kinase 1, PRKCZ - protein kinase c, zeta, ADRBK1 - adrenergic, bet…
GO:0033762	response to glucagon	0.000374	0.0238	20.16	3326	15	33	3	[PRKACA - protein kinase, camp-dependent, catalytic, alpha, STK11 - serine/threonine kinase 11, RPS6KB1 - ribosomal protein s6 kinase, 70kda, polypeptide 1]
GO:1900274	regulation of phospholipase C activity	0.000379	0.0239	11.2	3326	36	33	4	[PRKCE - protein kinase c, epsilon, PRKACA - protein kinase, camp-dependent, catalytic, alpha, PRKCD - protein kinase c, delta, ADRBK1 - adrenergic, beta, receptor kinase 1]
GO:0048584	positive regulation of response to stimulus	0.0004	0.025	2.55	3326	554	33	14	[MAPK8 - mitogen-activated protein kinase 8, RPS6KA5 - ribosomal protein s6 kinase, 90kda, polypeptide 5, MAPK3 - mitogen-activated protein kinase 3, MAPK1 - mitogen-activated protein kinase 1, PRKCZ - protein kinase c, zeta, PKN1 - protein kinase n1, PRKCE - protein kinase c, epsilon, PRKCB - protein kinase c, beta, PRKCD - protein kinase c, delta, CSNK2A1 - casein kinase 2, alpha 1 polypeptide,…
GO:0008286	insulin receptor signaling pathway	0.000428	0.0266	5.87	3326	103	33	6	[AKT1 - v-akt murine thymoma viral oncogene homolog 1, MAPK3 - mitogen-activated protein kinase 3, MAPK1 - mitogen-activated protein kinase 1, STK11 - serine/threonine kinase 11, PRKCZ - protein kinase c, zeta, RPS6KB1 - ribosomal protein s6 kinase, 70kda, polypeptide 1]
GO:0042325	regulation of phosphorylation	0.000435	0.0269	2.68	3326	489	33	13	[CAMKK2 - calcium/calmodulin-dependent protein kinase kinase 2, beta, RPS6KA5 - ribosomal protein s6 kinase, 90kda, polypeptide 5, BDKRB2 - bradykinin receptor b2, PRKACA - protein kinase, camp-dependent, catalytic, alpha, AKT1 - v-akt murine thymoma viral oncogene homolog 1, MAPK3 - mitogen-activated protein kinase 3, MAPK1 - mitogen-activated protein kinase 1, PRKCZ - protein kinase c, zeta, PK…
GO:1901698	response to nitrogen compound	0.000444	0.0273	3.35	3326	301	33	10	[PRKCE - protein kinase c, epsilon, AKT1 - v-akt murine thymoma viral oncogene homolog 1, HOMER2 - homer homolog 2 (drosophila), PRKACA - protein kinase, camp-dependent, catalytic, alpha, PRKCD - protein kinase c, delta, MAPK3 - mitogen-activated protein kinase 3, MAPK1 - mitogen-activated protein kinase 1, STK11 - serine/threonine kinase 11, PRKCZ - protein kinase c, zeta, RPS6KB1 - ribosomal pr…
GO:0038032	termination of G-protein coupled receptor signaling pathway	0.000457	0.0278	18.9	3326	16	33	3	[GRK5 - g protein-coupled receptor kinase 5, GRK6 - g protein-coupled receptor kinase 6, ADRBK1 - adrenergic, beta, receptor kinase 1]
GO:0046326	positive regulation of glucose import	0.000551	0.0333	17.79	3326	17	33	3	[AKT1 - v-akt murine thymoma viral oncogene homolog 1, PRKCD - protein kinase c, delta, PRKCZ - protein kinase c, zeta]
GO:0033127	regulation of histone phosphorylation	0.000566	0.034	50.39	3326	4	33	2	[RPS6KA5 - ribosomal protein s6 kinase, 90kda, polypeptide 5, MAPK3 - mitogen-activated protein kinase 3]
GO:0033129	positive regulation of histone phosphorylation	0.000566	0.0338	50.39	3326	4	33	2	[RPS6KA5 - ribosomal protein s6 kinase, 90kda, polypeptide 5, MAPK3 - mitogen-activated protein kinase 3]
GO:2000463	positive regulation of excitatory postsynaptic membrane potential	0.000566	0.0336	50.39	3326	4	33	2	[DLG4 - discs, large homolog 4 (drosophila), PRKCZ - protein kinase c, zeta]
GO:0035584	calcium-mediated signaling using intracellular calcium source	0.000566	0.0333	50.39	3326	4	33	2	[PRKACA - protein kinase, camp-dependent, catalytic, alpha, HOMER2 - homer homolog 2 (drosophila)]
GO:0090170	regulation of Golgi inheritance	0.000566	0.0331	50.39	3326	4	33	2	[MAPK3 - mitogen-activated protein kinase 3, MAPK1 - mitogen-activated protein kinase 1]
GO:0043085	positive regulation of catalytic activity	0.000569	0.0331	2.78	3326	435	33	12	[PKN1 - protein kinase n1, MAPK8 - mitogen-activated protein kinase 8, PRKCE - protein kinase c, epsilon, AKT1 - v-akt murine thymoma viral oncogene homolog 1, PRKACA - protein kinase, camp-dependent, catalytic, alpha, PRKCD - protein kinase c, delta, MAPK3 - mitogen-activated protein kinase 3, MAPK1 - mitogen-activated protein kinase 1, STK11 - serine/threonine kinase 11, PRKCZ - protein kinase …
GO:0045927	positive regulation of growth	0.000573	0.0331	7.1	3326	71	33	5	[AKT1 - v-akt murine thymoma viral oncogene homolog 1, CSNK2A1 - casein kinase 2, alpha 1 polypeptide, RPS6KA3 - ribosomal protein s6 kinase, 90kda, polypeptide 3, RPS6KA1 - ribosomal protein s6 kinase, 90kda, polypeptide 1, RPS6KB1 - ribosomal protein s6 kinase, 70kda, polypeptide 1]
GO:0048878	chemical homeostasis	0.000598	0.0343	3.99	3326	202	33	8	[BDKRB2 - bradykinin receptor b2, PRKCE - protein kinase c, epsilon, DLG4 - discs, large homolog 4 (drosophila), AKT1 - v-akt murine thymoma viral oncogene homolog 1, HOMER2 - homer homolog 2 (drosophila), PRKACA - protein kinase, camp-dependent, catalytic, alpha, PRKCB - protein kinase c, beta, STK11 - serine/threonine kinase 11]
GO:0051239	regulation of multicellular organismal process	0.000623	0.0355	2.22	3326	728	33	16	[STK24 - serine/threonine kinase 24, MAPK8 - mitogen-activated protein kinase 8, RPS6KA5 - ribosomal protein s6 kinase, 90kda, polypeptide 5, BDKRB2 - bradykinin receptor b2, PRKACA - protein kinase, camp-dependent, catalytic, alpha, AKT1 - v-akt murine thymoma viral oncogene homolog 1, DLG4 - discs, large homolog 4 (drosophila), PRKCZ - protein kinase c, zeta, ADRBK1 - adrenergic, beta, receptor…
GO:0010828	positive regulation of glucose transport	0.000656	0.0372	16.8	3326	18	33	3	[AKT1 - v-akt murine thymoma viral oncogene homolog 1, PRKCD - protein kinase c, delta, PRKCZ - protein kinase c, zeta]
GO:0031347	regulation of defense response	0.00066	0.0371	3.93	3326	205	33	8	[RPS6KA5 - ribosomal protein s6 kinase, 90kda, polypeptide 5, MAPK8 - mitogen-activated protein kinase 8, PRKCE - protein kinase c, epsilon, PRKCD - protein kinase c, delta, MAPK3 - mitogen-activated protein kinase 3, MAPK1 - mitogen-activated protein kinase 1, RPS6KA3 - ribosomal protein s6 kinase, 90kda, polypeptide 3, RPS6KA1 - ribosomal protein s6 kinase, 90kda, polypeptide 1]
GO:0010033	response to organic substance	0.000668	0.0373	2.11	3326	812	33	17	[RPS6KA5 - ribosomal protein s6 kinase, 90kda, polypeptide 5, MAPK8 - mitogen-activated protein kinase 8, PRKACA - protein kinase, camp-dependent, catalytic, alpha, AKT1 - v-akt murine thymoma viral oncogene homolog 1, MAPK3 - mitogen-activated protein kinase 3, MAPK1 - mitogen-activated protein kinase 1, PRKCZ - protein kinase c, zeta, ADRBK1 - adrenergic, beta, receptor kinase 1, CAMK2A - calci…
GO:0044699	single-organism process	0.000718	0.0399	1.24	3326	2674	33	33	[GRK5 - g protein-coupled receptor kinase 5, GRK6 - g protein-coupled receptor kinase 6, STK24 - serine/threonine kinase 24, NEK9 - nima-related kinase 9, PRKACA - protein kinase, camp-dependent, catalytic, alpha, DLG4 - discs, large homolog 4 (drosophila), ADRBK1 - adrenergic, beta, receptor kinase 1, CAMK2A - calcium/calmodulin-dependent protein kinase ii alpha, HOMER3 - homer homolog 3 (drosop…
GO:0050794	regulation of cellular process	0.000737	0.0407	1.35	3326	2318	33	31	[GRK5 - g protein-coupled receptor kinase 5, GRK6 - g protein-coupled receptor kinase 6, STK24 - serine/threonine kinase 24, PRKACA - protein kinase, camp-dependent, catalytic, alpha, DLG4 - discs, large homolog 4 (drosophila), ADRBK1 - adrenergic, beta, receptor kinase 1, CAMK2A - calcium/calmodulin-dependent protein kinase ii alpha, HOMER3 - homer homolog 3 (drosophila), HOMER2 - homer homolog …
GO:0051247	positive regulation of protein metabolic process	0.000763	0.0419	2.69	3326	449	33	12	[PKN1 - protein kinase n1, RPS6KA5 - ribosomal protein s6 kinase, 90kda, polypeptide 5, AKT1 - v-akt murine thymoma viral oncogene homolog 1, PRKACA - protein kinase, camp-dependent, catalytic, alpha, PRKCD - protein kinase c, delta, CSNK2A1 - casein kinase 2, alpha 1 polypeptide, MAPK3 - mitogen-activated protein kinase 3, MAPK1 - mitogen-activated protein kinase 1, STK11 - serine/threonine kina…
GO:0043410	positive regulation of MAPK cascade	0.000774	0.0422	4.41	3326	160	33	7	[PKN1 - protein kinase n1, PRKCE - protein kinase c, epsilon, PRKCD - protein kinase c, delta, MAPK3 - mitogen-activated protein kinase 3, MAPK1 - mitogen-activated protein kinase 1, PRKCZ - protein kinase c, zeta, MAP3K5 - mitogen-activated protein kinase kinase kinase 5]
GO:0009967	positive regulation of signal transduction	0.000802	0.0434	2.87	3326	386	33	11	[PKN1 - protein kinase n1, MAPK8 - mitogen-activated protein kinase 8, PRKCE - protein kinase c, epsilon, PRKCB - protein kinase c, beta, CSNK2A1 - casein kinase 2, alpha 1 polypeptide, PRKCD - protein kinase c, delta, MAPK3 - mitogen-activated protein kinase 3, MAPK1 - mitogen-activated protein kinase 1, STK11 - serine/threonine kinase 11, PRKCZ - protein kinase c, zeta, MAP3K5 - mitogen-activat…
GO:0030307	positive regulation of cell growth	0.000825	0.0444	9.16	3326	44	33	4	[AKT1 - v-akt murine thymoma viral oncogene homolog 1, CSNK2A1 - casein kinase 2, alpha 1 polypeptide, RPS6KA3 - ribosomal protein s6 kinase, 90kda, polypeptide 3, RPS6KA1 - ribosomal protein s6 kinase, 90kda, polypeptide 1]
GO:0007186	G-protein coupled receptor signaling pathway	0.000865	0.0463	4.33	3326	163	33	7	[GRK5 - g protein-coupled receptor kinase 5, BDKRB2 - bradykinin receptor b2, HOMER3 - homer homolog 3 (drosophila), DLG4 - discs, large homolog 4 (drosophila), AKT1 - v-akt murine thymoma viral oncogene homolog 1, HOMER2 - homer homolog 2 (drosophila), ADRBK1 - adrenergic, beta, receptor kinase 1]
GO:0009893	positive regulation of metabolic process	0.000872	0.0464	1.99	3326	913	33	18	[CAMKK2 - calcium/calmodulin-dependent protein kinase kinase 2, beta, RPS6KA5 - ribosomal protein s6 kinase, 90kda, polypeptide 5, MAPK8 - mitogen-activated protein kinase 8, DLG4 - discs, large homolog 4 (drosophila), PRKACA - protein kinase, camp-dependent, catalytic, alpha, AKT1 - v-akt murine thymoma viral oncogene homolog 1, MAPK3 - mitogen-activated protein kinase 3, MAPK1 - mitogen-activat…
GO:0050817	coagulation	0.00088	0.0465	3.77	3326	214	33	8	[PRKCE - protein kinase c, epsilon, AKT1 - v-akt murine thymoma viral oncogene homolog 1, PRKACA - protein kinase, camp-dependent, catalytic, alpha, PRKCB - protein kinase c, beta, PRKCD - protein kinase c, delta, MAPK3 - mitogen-activated protein kinase 3, MAPK1 - mitogen-activated protein kinase 1, PRKCZ - protein kinase c, zeta]
GO:0007596	blood coagulation	0.00088	0.0462	3.77	3326	214	33	8	[PRKCE - protein kinase c, epsilon, AKT1 - v-akt murine thymoma viral oncogene homolog 1, PRKACA - protein kinase, camp-dependent, catalytic, alpha, PRKCB - protein kinase c, beta, PRKCD - protein kinase c, delta, MAPK3 - mitogen-activated protein kinase 3, MAPK1 - mitogen-activated protein kinase 1, PRKCZ - protein kinase c, zeta]
GO:0071495	cellular response to endogenous stimulus	0.000929	0.0485	3.05	3326	330	33	10	[PRKCE - protein kinase c, epsilon, AKT1 - v-akt murine thymoma viral oncogene homolog 1, PRKACA - protein kinase, camp-dependent, catalytic, alpha, PRKCD - protein kinase c, delta, MAPK3 - mitogen-activated protein kinase 3, MAPK1 - mitogen-activated protein kinase 1, STK11 - serine/threonine kinase 11, PRKCZ - protein kinase c, zeta, ADRBK1 - adrenergic, beta, receptor kinase 1, RPS6KB1 - ribos…
GO:0007599	hemostasis	0.000936	0.0486	3.73	3326	216	33	8	[PRKCE - protein kinase c, epsilon, AKT1 - v-akt murine thymoma viral oncogene homolog 1, PRKACA - protein kinase, camp-dependent, catalytic, alpha, PRKCB - protein kinase c, beta, PRKCD - protein kinase c, delta, MAPK3 - mitogen-activated protein kinase 3, MAPK1 - mitogen-activated protein kinase 1, PRKCZ - protein kinase c, zeta]
GO:2000641	regulation of early endosome to late endosome transport	0.000937	0.0484	40.32	3326	5	33	2	[MAPK3 - mitogen-activated protein kinase 3, MAPK1 - mitogen-activated protein kinase 1]
GO:0008631	intrinsic apoptotic signaling pathway in response to oxidative stress	0.000937	0.0481	40.32	3326	5	33	2	[STK24 - serine/threonine kinase 24, MAP3K5 - mitogen-activated protein kinase kinase kinase 5]
GO:0080135	regulation of cellular response to stress	0.000965	0.0492	4.25	3326	166	33	7	[PKN1 - protein kinase n1, STK24 - serine/threonine kinase 24, AKT1 - v-akt murine thymoma viral oncogene homolog 1, PRKCD - protein kinase c, delta, MAPK3 - mitogen-activated protein kinase 3, MAPK1 - mitogen-activated protein kinase 1, MAP3K5 - mitogen-activated protein kinase kinase kinase 5]
GO:0006928	cellular component movement	0.000976	0.0495	2.81	3326	395	33	11	[PKN1 - protein kinase n1, RPS6KA5 - ribosomal protein s6 kinase, 90kda, polypeptide 5, CSNK2A2 - casein kinase 2, alpha prime polypeptide, DLG4 - discs, large homolog 4 (drosophila), CSNK2A1 - casein kinase 2, alpha 1 polypeptide, MAPK3 - mitogen-activated protein kinase 3, MAPK1 - mitogen-activated protein kinase 1, RPS6KA3 - ribosomal protein s6 kinase, 90kda, polypeptide 3, RPS6KA1 - ribosoma…
GO:0032409	regulation of transporter activity	0.000978	0.0493	8.76	3326	46	33	4	[PRKACA - protein kinase, camp-dependent, catalytic, alpha, DLG4 - discs, large homolog 4 (drosophila), PRKCD - protein kinase c, delta, SGK1 - serum/glucocorticoid regulated kinase 1]
GO:0016055	Wnt signaling pathway	0.000993	0.0498	6.3	3326	80	33	5	[GRK5 - g protein-coupled receptor kinase 5, GRK6 - g protein-coupled receptor kinase 6, CSNK2A2 - casein kinase 2, alpha prime polypeptide, CSNK2A1 - casein kinase 2, alpha 1 polypeptide, STK11 - serine/threonine kinase 11]
GO:0032872	regulation of stress-activated MAPK cascade	0.000993	0.0495	6.3	3326	80	33	5	[PKN1 - protein kinase n1, AKT1 - v-akt murine thymoma viral oncogene homolog 1, MAPK3 - mitogen-activated protein kinase 3, MAPK1 - mitogen-activated protein kinase 1, MAP3K5 - mitogen-activated protein kinase kinase kinase 5]
GO:0045859	regulation of protein kinase activity	0.000997	0.0495	3.03	3326	333	33	10	[PKN1 - protein kinase n1, CAMKK2 - calcium/calmodulin-dependent protein kinase kinase 2, beta, AKT1 - v-akt murine thymoma viral oncogene homolog 1, PRKACA - protein kinase, camp-dependent, catalytic, alpha, PRKCD - protein kinase c, delta, MAPK3 - mitogen-activated protein kinase 3, MAPK1 - mitogen-activated protein kinase 1, STK11 - serine/threonine kinase 11, PRKCZ - protein kinase c, zeta, M…

## Sheet: Supplementary Table S4
Annotation Cluster 1	Enrichment Score: 16.72563490467472
Category	Term	Count	%	PValue	Genes
GOTERM_BP_ALL	GO:0006468~protein amino acid phosphorylation	28	84.8485	1.55382e-31	P19784, Q15831, P23443, Q96L34, Q9Y6E0, P68400, Q02156, Q99683, Q9UQM7, P28482, P17612, P25098, P43250, P51812, P27361, Q05655, P05771, P34947, O00141, Q96RR4, Q15418, Q16659, Q8TD19, Q16512, O75582, P31749, P45983, Q05513
GOTERM_BP_FAT	GO:0006468~protein amino acid phosphorylation	28	84.8485	4.85592e-31	P19784, Q15831, P23443, Q96L34, Q9Y6E0, P68400, Q02156, Q99683, Q9UQM7, P28482, P17612, P25098, P43250, P51812, P27361, Q05655, P05771, P34947, O00141, Q96RR4, Q15418, Q16659, Q8TD19, Q16512, O75582, P31749, P45983, Q05513
GOTERM_BP_ALL	GO:0016310~phosphorylation	28	84.8485	2.19176e-29	P19784, Q15831, P23443, Q96L34, Q9Y6E0, P68400, Q02156, Q99683, Q9UQM7, P28482, P17612, P25098, P43250, P51812, P27361, Q05655, P05771, P34947, O00141, Q96RR4, Q15418, Q16659, Q8TD19, Q16512, O75582, P31749, P45983, Q05513
GOTERM_BP_FAT	GO:0016310~phosphorylation	28	84.8485	6.83394e-29	P19784, Q15831, P23443, Q96L34, Q9Y6E0, P68400, Q02156, Q99683, Q9UQM7, P28482, P17612, P25098, P43250, P51812, P27361, Q05655, P05771, P34947, O00141, Q96RR4, Q15418, Q16659, Q8TD19, Q16512, O75582, P31749, P45983, Q05513
GOTERM_BP_ALL	GO:0006793~phosphorus metabolic process	28	84.8485	4.39122e-27	P19784, Q15831, P23443, Q96L34, Q9Y6E0, P68400, Q02156, Q99683, Q9UQM7, P28482, P17612, P25098, P43250, P51812, P27361, Q05655, P05771, P34947, O00141, Q96RR4, Q15418, Q16659, Q8TD19, Q16512, O75582, P31749, P45983, Q05513
GOTERM_BP_ALL	GO:0006796~phosphate metabolic process	28	84.8485	4.39122e-27	P19784, Q15831, P23443, Q96L34, Q9Y6E0, P68400, Q02156, Q99683, Q9UQM7, P28482, P17612, P25098, P43250, P51812, P27361, Q05655, P05771, P34947, O00141, Q96RR4, Q15418, Q16659, Q8TD19, Q16512, O75582, P31749, P45983, Q05513
GOTERM_BP_FAT	GO:0006796~phosphate metabolic process	28	84.8485	1.36503e-26	P19784, Q15831, P23443, Q96L34, Q9Y6E0, P68400, Q02156, Q99683, Q9UQM7, P28482, P17612, P25098, P43250, P51812, P27361, Q05655, P05771, P34947, O00141, Q96RR4, Q15418, Q16659, Q8TD19, Q16512, O75582, P31749, P45983, Q05513
GOTERM_BP_FAT	GO:0006793~phosphorus metabolic process	28	84.8485	1.36503e-26	P19784, Q15831, P23443, Q96L34, Q9Y6E0, P68400, Q02156, Q99683, Q9UQM7, P28482, P17612, P25098, P43250, P51812, P27361, Q05655, P05771, P34947, O00141, Q96RR4, Q15418, Q16659, Q8TD19, Q16512, O75582, P31749, P45983, Q05513
GOTERM_BP_ALL	GO:0043687~post-translational protein modification	28	84.8485	8.27116e-25	P19784, Q15831, P23443, Q96L34, Q9Y6E0, P68400, Q02156, Q99683, Q9UQM7, P28482, P17612, P25098, P43250, P51812, P27361, Q05655, P05771, P34947, O00141, Q96RR4, Q15418, Q16659, Q8TD19, Q16512, O75582, P31749, P45983, Q05513
GOTERM_BP_ALL	GO:0006464~protein modification process	28	84.8485	2.07235e-22	P19784, Q15831, P23443, Q96L34, Q9Y6E0, P68400, Q02156, Q99683, Q9UQM7, P28482, P17612, P25098, P43250, P51812, P27361, Q05655, P05771, P34947, O00141, Q96RR4, Q15418, Q16659, Q8TD19, Q16512, O75582, P31749, P45983, Q05513
GOTERM_BP_ALL	GO:0043412~biopolymer modification	28	84.8485	7.65219e-22	P19784, Q15831, P23443, Q96L34, Q9Y6E0, P68400, Q02156, Q99683, Q9UQM7, P28482, P17612, P25098, P43250, P51812, P27361, Q05655, P05771, P34947, O00141, Q96RR4, Q15418, Q16659, Q8TD19, Q16512, O75582, P31749, P45983, Q05513
GOTERM_BP_ALL	GO:0044267~cellular protein metabolic process	28	84.8485	7.23002e-17	P19784, Q15831, P23443, Q96L34, Q9Y6E0, P68400, Q02156, Q99683, Q9UQM7, P28482, P17612, P25098, P43250, P51812, P27361, Q05655, P05771, P34947, O00141, Q96RR4, Q15418, Q16659, Q8TD19, Q16512, O75582, P31749, P45983, Q05513
GOTERM_BP_ALL	GO:0019538~protein metabolic process	28	84.8485	7.63295e-15	P19784, Q15831, P23443, Q96L34, Q9Y6E0, P68400, Q02156, Q99683, Q9UQM7, P28482, P17612, P25098, P43250, P51812, P27361, Q05655, P05771, P34947, O00141, Q96RR4, Q15418, Q16659, Q8TD19, Q16512, O75582, P31749, P45983, Q05513
GOTERM_BP_ALL	GO:0007165~signal transduction	24	72.7273	3.71575e-10	P43250, P78352, P51812, P23443, Q9Y6E0, P27361, Q05655, P05771, P68400, P34947, P30411, Q96RR4, Q02156, Q15418, Q16659, Q99683, P28482, Q16512, P17612, O75582, P31749, P25098, P45983, Q05513
GOTERM_BP_ALL	GO:0044260~cellular macromolecule metabolic process	28	84.8485	4.53181e-08	P19784, Q15831, P23443, Q96L34, Q9Y6E0, P68400, Q02156, Q99683, Q9UQM7, P28482, P17612, P25098, P43250, P51812, P27361, Q05655, P05771, P34947, O00141, Q96RR4, Q15418, Q16659, Q8TD19, Q16512, O75582, P31749, P45983, Q05513
GOTERM_BP_ALL	GO:0043170~macromolecule metabolic process	28	84.8485	4.05082e-07	P19784, Q15831, P23443, Q96L34, Q9Y6E0, P68400, Q02156, Q99683, Q9UQM7, P28482, P17612, P25098, P43250, P51812, P27361, Q05655, P05771, P34947, O00141, Q96RR4, Q15418, Q16659, Q8TD19, Q16512, O75582, P31749, P45983, Q05513
GOTERM_BP_ALL	GO:0044237~cellular metabolic process	28	84.8485	1.37209e-05	P19784, Q15831, P23443, Q96L34, Q9Y6E0, P68400, Q02156, Q99683, Q9UQM7, P28482, P17612, P25098, P43250, P51812, P27361, Q05655, P05771, P34947, O00141, Q96RR4, Q15418, Q16659, Q8TD19, Q16512, O75582, P31749, P45983, Q05513
GOTERM_BP_ALL	GO:0050794~regulation of cellular process	28	84.8485	2.55371e-05	P19784, Q15831, P23443, Q96L34, Q9Y6E0, P68400, Q02156, Q99683, Q9UQM7, P28482, P17612, P25098, P78352, P43250, P51812, P27361, Q05655, P05771, P34947, P30411, Q96RR4, Q15418, Q16659, Q16512, O75582, P31749, P45983, Q05513
GOTERM_BP_ALL	GO:0044238~primary metabolic process	28	84.8485	3.59897e-05	P19784, Q15831, P23443, Q96L34, Q9Y6E0, P68400, Q02156, Q99683, Q9UQM7, P28482, P17612, P25098, P43250, P51812, P27361, Q05655, P05771, P34947, O00141, Q96RR4, Q15418, Q16659, Q8TD19, Q16512, O75582, P31749, P45983, Q05513
GOTERM_BP_ALL	GO:0050789~regulation of biological process	28	84.8485	6.47212e-05	P19784, Q15831, P23443, Q96L34, Q9Y6E0, P68400, Q02156, Q99683, Q9UQM7, P28482, P17612, P25098, P78352, P43250, P51812, P27361, Q05655, P05771, P34947, P30411, Q96RR4, Q15418, Q16659, Q16512, O75582, P31749, P45983, Q05513
GOTERM_BP_ALL	GO:0065007~biological regulation	28	84.8485	0.000203825	P19784, Q15831, P23443, Q96L34, Q9Y6E0, P68400, Q02156, Q99683, Q9UQM7, P28482, P17612, P25098, P78352, P43250, P51812, P27361, Q05655, P05771, P34947, P30411, Q96RR4, Q15418, Q16659, Q16512, O75582, P31749, P45983, Q05513
GOTERM_BP_ALL	GO:0008152~metabolic process	28	84.8485	0.000325758	P19784, Q15831, P23443, Q96L34, Q9Y6E0, P68400, Q02156, Q99683, Q9UQM7, P28482, P17612, P25098, P43250, P51812, P27361, Q05655, P05771, P34947, O00141, Q96RR4, Q15418, Q16659, Q8TD19, Q16512, O75582, P31749, P45983, Q05513
Annotation Cluster 2	Enrichment Score: 8.165743949765483
Category	Term	Count	%	PValue	Genes
PANTHER_PATHWAY	P00047:PDGF signaling pathway	15	45.4545	2.47886e-11	P51812, P23443, P27361, P05771, Q05655, Q02156, Q15418, Q16659, P28482, Q16512, O75582, P17612, P31749, Q05513, P45983
GOTERM_BP_ALL	GO:0007242~intracellular signaling cascade	17	51.5152	2.13937e-09	P51812, P23443, P27361, P05771, Q05655, P34947, Q02156, Q96RR4, Q15418, Q99683, P28482, Q16512, O75582, P17612, P31749, Q05513, P45983
GOTERM_BP_FAT	GO:0007242~intracellular signaling cascade	17	51.5152	3.97081e-09	P51812, P23443, P27361, P05771, Q05655, P34947, Q02156, Q96RR4, Q15418, Q99683, P28482, Q16512, O75582, P17612, P31749, Q05513, P45983
PANTHER_PATHWAY	P00019:Endothelin signaling pathway	10	30.303	4.07261e-08	P28482, P27361, Q16512, P05771, P17612, Q05655, O75582, P31749, Q05513, Q02156
KEGG_PATHWAY	hsa04010:MAPK signaling pathway	10	30.303	1.72977e-06	Q15418, Q99683, P51812, P28482, P27361, P05771, P17612, O75582, P31749, P45983
Annotation Cluster 3	Enrichment Score: 7.383209340672496
Category	Term	Count	%	PValue	Genes
GOTERM_BP_ALL	GO:0007243~protein kinase cascade	11	33.3333	5.23231e-09	Q15418, Q99683, P51812, P23443, P28482, Q16512, P17612, O75582, P31749, P45983, Q96RR4
GOTERM_BP_FAT	GO:0007243~protein kinase cascade	11	33.3333	7.82869e-09	Q15418, Q99683, P51812, P23443, P28482, Q16512, P17612, O75582, P31749, P45983, Q96RR4
KEGG_PATHWAY	hsa04010:MAPK signaling pathway	10	30.303	1.72977e-06	Q15418, Q99683, P51812, P28482, P27361, P05771, P17612, O75582, P31749, P45983
Annotation Cluster 4	Enrichment Score: 2.9993068561217138
Category	Term	Count	%	PValue	Genes
REACTOME_PATHWAY	REACT_11061:Signalling by NGF	11	33.3333	1.53449e-09	Q15418, P51812, P28482, P27361, P17612, Q05655, O75582, P25098, P31749, P45983, Q02156
KEGG_PATHWAY	hsa04722:Neurotrophin signaling pathway	10	30.303	2.19007e-09	Q15418, Q99683, P51812, Q9UQM7, P28482, P27361, Q05655, O75582, P31749, P45983
PANTHER_PATHWAY	P05911:Angiotensin II-stimulated signaling through G proteins and beta-arrestin	9	27.2727	5.90083e-09	P43250, P28482, P27361, P05771, Q05655, P34947, P25098, Q05513, Q02156
PANTHER_PATHWAY	P00019:Endothelin signaling pathway	10	30.303	4.07261e-08	P28482, P27361, Q16512, P05771, P17612, Q05655, O75582, P31749, Q05513, Q02156
KEGG_PATHWAY	hsa04062:Chemokine signaling pathway	10	30.303	8.23942e-08	P43250, P28482, P27361, P05771, P17612, Q05655, P34947, P25098, P31749, Q05513
PANTHER_PATHWAY	P00003:Alzheimer disease-amyloid secretase pathway	9	27.2727	8.4262e-08	Q16659, P28482, P27361, Q16512, P05771, Q05655, P45983, Q05513, Q02156
KEGG_PATHWAY	hsa04150:mTOR signaling pathway	7	21.2121	9.94764e-08	Q15418, Q15831, P51812, P23443, P28482, P27361, P31749
KEGG_PATHWAY	hsa04720:Long-term potentiation	7	21.2121	5.09261e-07	Q15418, P51812, Q9UQM7, P28482, P27361, P05771, P17612
KEGG_PATHWAY	hsa04664:Fc epsilon RI signaling pathway	7	21.2121	1.15901e-06	P28482, P27361, P05771, Q05655, P31749, P45983, Q02156
KEGG_PATHWAY	hsa04010:MAPK signaling pathway	10	30.303	1.72977e-06	Q15418, Q99683, P51812, P28482, P27361, P05771, P17612, O75582, P31749, P45983
KEGG_PATHWAY	hsa04930:Type II diabetes mellitus	6	18.1818	2.02203e-06	P28482, P27361, Q05655, P45983, Q05513, Q02156
KEGG_PATHWAY	hsa04914:Progesterone-mediated oocyte maturation	7	21.2121	2.07009e-06	Q15418, P51812, P28482, P27361, P17612, P31749, P45983
KEGG_PATHWAY	hsa04012:ErbB signaling pathway	7	21.2121	2.21662e-06	P23443, Q9UQM7, P28482, P27361, P05771, P31749, P45983
EC_NUMBER	2.7.11.13	5	15.1515	2.38439e-06	Q16512, P05771, Q05655, Q05513, Q02156
PANTHER_PATHWAY	P00056:VEGF signaling pathway	8	24.2424	2.79147e-06	Q16659, P28482, P27361, P05771, Q05655, P31749, Q05513, Q02156
KEGG_PATHWAY	hsa04666:Fc gamma R-mediated phagocytosis	7	21.2121	3.7224e-06	P23443, P28482, P27361, P05771, Q05655, P31749, Q02156
KEGG_PATHWAY	hsa04912:GnRH signaling pathway	7	21.2121	4.46702e-06	Q9UQM7, P28482, P27361, P05771, P17612, Q05655, P45983
BIOCARTA	h_mapkPathway:MAPKinase Signaling Pathway	9	27.2727	4.76429e-06	Q15418, Q16659, Q99683, P51812, P23443, P28482, P27361, O75582, P45983
PANTHER_PATHWAY	P00006:Apoptosis signaling pathway	9	27.2727	7.8693e-06	Q99683, P28482, P27361, P05771, Q05655, P31749, P45983, Q05513, Q02156
PANTHER_PATHWAY	P00021:FGF signaling pathway	9	27.2727	1.04667e-05	Q99683, P28482, P27361, P05771, Q05655, P31749, P45983, Q05513, Q02156
PANTHER_PATHWAY	P00018:EGF receptor signaling pathway	9	27.2727	1.53006e-05	Q99683, P28482, P27361, P05771, Q05655, P31749, P45983, Q05513, Q02156
PANTHER_PATHWAY	P00031:Inflammation mediated by chemokine and cytokine signaling pathway	12	36.3636	1.8781e-05	P43250, Q9UQM7, P28482, P27361, P05771, P17612, Q05655, P34947, P25098, P31749, Q05513, Q02156
PANTHER_PATHWAY	P00041:Metabotropic glutamate receptor group I pathway	6	18.1818	2.03874e-05	Q9NSC5, P05771, P17612, Q05655, Q05513, Q02156
KEGG_PATHWAY	hsa04530:Tight junction	7	21.2121	2.72664e-05	P19784, P05771, Q05655, P68400, P31749, Q05513, Q02156
KEGG_PATHWAY	hsa04910:Insulin signaling pathway	7	21.2121	2.84467e-05	P23443, P28482, P27361, P17612, P31749, P45983, Q05513
GOTERM_BP_ALL	GO:0001932~regulation of protein amino acid phosphorylation	6	18.1818	4.01882e-05	Q99683, Q16512, Q05655, P30411, Q05513, Q02156
PANTHER_PATHWAY	P00032:Insulin/IGF pathway-mitogen activated protein kinase kinase/MAP kinase cascade	6	18.1818	4.02819e-05	Q15418, P51812, P23443, P28482, P27361, O75582
GOTERM_BP_FAT	GO:0001932~regulation of protein amino acid phosphorylation	6	18.1818	4.91387e-05	Q99683, Q16512, Q05655, P30411, Q05513, Q02156
PANTHER_PATHWAY	P00053:T cell activation	8	24.2424	4.95689e-05	P28482, P27361, P05771, Q05655, P31749, P45983, Q05513, Q02156
PANTHER_PATHWAY	P00010:B cell activation	7	21.2121	6.53505e-05	P28482, P27361, P05771, Q05655, P45983, Q05513, Q02156
BIOCARTA	h_crebPathway:Transcription factor CREB and its extracellular signals	5	15.1515	7.38906e-05	Q15418, P28482, P27361, O75582, P31749
EC_NUMBER	2.7.11.24	4	12.1212	0.000103127	Q16659, P28482, P27361, P45983
KEGG_PATHWAY	hsa04114:Oocyte meiosis	6	18.1818	0.000132386	Q15418, P51812, Q9UQM7, P28482, P27361, P17612
KEGG_PATHWAY	hsa04270:Vascular smooth muscle contraction	6	18.1818	0.000144199	P28482, P27361, P05771, P17612, Q05655, Q02156
KEGG_PATHWAY	hsa05214:Glioma	5	15.1515	0.00018882	Q9UQM7, P28482, P27361, P05771, P31749
PANTHER_PATHWAY	P00005:Angiogenesis	9	27.2727	0.00039718	Q16659, P28482, P27361, P05771, Q05655, P31749, P45983, Q05513, Q02156
GOTERM_BP_ALL	GO:0031399~regulation of protein modification process	6	18.1818	0.000488331	Q99683, Q16512, Q05655, P30411, Q05513, Q02156
GOTERM_BP_FAT	GO:0031399~regulation of protein modification process	6	18.1818	0.000592027	Q99683, Q16512, Q05655, P30411, Q05513, Q02156
BIOCARTA	h_erk5Pathway:Role of Erk5 in Neuronal Survival	4	12.1212	0.0006042	Q15418, P28482, P27361, P31749
KEGG_PATHWAY	hsa04960:Aldosterone-regulated sodium reabsorption	4	12.1212	0.000875643	P28482, P27361, P05771, O00141
PANTHER_PATHWAY	P04393:Ras Pathway	6	18.1818	0.000895268	Q15418, P51812, P28482, P27361, P31749, P45983
KEGG_PATHWAY	hsa04916:Melanogenesis	5	15.1515	0.00106495	Q9UQM7, P28482, P27361, P05771, P17612
BIOCARTA	h_nfatPathway:NFAT and Hypertrophy of the heart (Transcription in the broken heart)	5	15.1515	0.00134383	P23443, P28482, P27361, P31749, P45983
PANTHER_PATHWAY	P00049:Parkinson disease	6	18.1818	0.00158027	P19784, P28482, P27361, P68400, P25098, P45983
BIOCARTA	h_badPathway:Regulation of BAD phosphorylation	4	12.1212	0.00164863	Q15418, P28482, P27361, P31749
BIOCARTA	h_igf1rPathway:Multiple antiapoptotic pathways from IGF-1R signaling lead to BAD phosphorylation	4	12.1212	0.00164863	Q15418, P28482, P27361, P31749
PANTHER_PATHWAY	P00042:Muscarinic acetylcholine receptor 1 and 3 signaling pathway	5	15.1515	0.00170129	Q16512, P05771, Q05655, Q05513, Q02156
PANTHER_PATHWAY	P00002:Alpha adrenergic receptor signaling pathway	4	12.1212	0.00186207	P05771, Q05655, Q05513, Q02156
KEGG_PATHWAY	hsa05223:Non-small cell lung cancer	4	12.1212	0.00195709	P28482, P27361, P05771, P31749
KEGG_PATHWAY	hsa05221:Acute myeloid leukemia	4	12.1212	0.00240465	P23443, P28482, P27361, P31749
BIOCARTA	h_eif4Pathway:Regulation of eIF4e and p70 S6 Kinase	4	12.1212	0.00387612	P23443, P28482, P27361, P31749
KEGG_PATHWAY	hsa05212:Pancreatic cancer	4	12.1212	0.00445086	P28482, P27361, P31749, P45983
KEGG_PATHWAY	hsa04662:B cell receptor signaling pathway	4	12.1212	0.0049928	P28482, P27361, P05771, P31749
KEGG_PATHWAY	hsa04370:VEGF signaling pathway	4	12.1212	0.0049928	P28482, P27361, P05771, P31749
PANTHER_PATHWAY	P04385:Histamine H1 receptor mediated signaling pathway	4	12.1212	0.00542704	P05771, Q05655, Q05513, Q02156
BIOCARTA	h_erkPathway:Erk1/Erk2 Mapk Signaling pathway	4	12.1212	0.00669255	Q15418, P28482, P27361, O75582
KEGG_PATHWAY	hsa05210:Colorectal cancer	4	12.1212	0.00685208	P28482, P27361, P31749, P45983
BIOCARTA	h_biopeptidesPathway:Bioactive Peptide Induced Signaling Pathway	4	12.1212	0.00737017	P28482, P27361, P05771, P45983
BIOCARTA	h_fcer1Pathway:Fc Epsilon Receptor I Signaling in Mast Cells	4	12.1212	0.00737017	P28482, P27361, P05771, P45983
KEGG_PATHWAY	hsa04540:Gap junction	4	12.1212	0.00804149	P28482, P27361, P05771, P17612
GOTERM_BP_ALL	GO:0050730~regulation of peptidyl-tyrosine phosphorylation	3	9.09091	0.0103322	Q05655, Q05513, Q02156
GOTERM_BP_FAT	GO:0050730~regulation of peptidyl-tyrosine phosphorylation	3	9.09091	0.0112046	Q05655, Q05513, Q02156
KEGG_PATHWAY	hsa04620:Toll-like receptor signaling pathway	4	12.1212	0.0113715	P28482, P27361, P31749, P45983
KEGG_PATHWAY	hsa05020:Prion diseases	3	9.09091	0.0115529	P28482, P27361, P17612
KEGG_PATHWAY	hsa04510:Focal adhesion	5	15.1515	0.0135219	P28482, P27361, P05771, P31749, P45983
PANTHER_PATHWAY	P04391:Oxytocin receptor mediated signaling pathway	4	12.1212	0.013934	P05771, Q05655, Q05513, Q02156
BIOCARTA	h_keratinocytePathway:Keratinocyte Differentiation	4	12.1212	0.0142604	Q99683, P28482, P27361, P45983
PANTHER_PATHWAY	P04394:Thyrotropin-releasing hormone receptor signaling pathway	4	12.1212	0.0145833	P05771, Q05655, Q05513, Q02156
BIOCARTA	h_hcmvPathway:Human Cytomegalovirus and Map Kinase Pathways	3	9.09091	0.0151559	P28482, P27361, P31749
GOTERM_BP_ALL	GO:0043065~positive regulation of apoptosis	5	15.1515	0.0155539	Q99683, P28482, P31749, P45983, Q02156
REACTOME_PATHWAY	REACT_498:Signaling by Insulin receptor	3	9.09091	0.0156608	P23443, P28482, P27361
KEGG_PATHWAY	hsa05219:Bladder cancer	3	9.09091	0.0163856	P28482, P27361, O75582
GOTERM_BP_FAT	GO:0043065~positive regulation of apoptosis	5	15.1515	0.0179085	Q99683, P28482, P31749, P45983, Q02156
PANTHER_PATHWAY	P04374:5HT2 type receptor mediated signaling pathway	4	12.1212	0.0203972	P05771, Q05655, Q05513, Q02156
REACTOME_PATHWAY	REACT_18266:Axon guidance	3	9.09091	0.0241368	P28482, P27361, O75582
KEGG_PATHWAY	hsa05213:Endometrial cancer	3	9.09091	0.0245233	P28482, P27361, P31749
BIOCARTA	h_gleevecpathway:Inhibition of Cellular Proliferation by Gleevec	3	9.09091	0.0273177	P27361, P31749, P45983
BIOCARTA	h_malPathway:Role of MAL in Rho-Mediated Activation of SRF	3	9.09091	0.0273177	P28482, P27361, P45983
PANTHER_PATHWAY	P00035:Interferon-gamma signaling pathway	3	9.09091	0.0328913	P28482, P27361, P45983
BIOCARTA	h_ceramidePathway:Ceramide Signaling Pathway	3	9.09091	0.0329949	P28482, P27361, P45983
PANTHER_PATHWAY	P00036:Interleukin signaling pathway	6	18.1818	0.0335352	Q15418, Q16659, P51812, P28482, P27361, P31749
KEGG_PATHWAY	hsa04621:NOD-like receptor signaling pathway	3	9.09091	0.0339885	P28482, P27361, P45983
BIOCARTA	h_ptenPathway:PTEN dependent cell cycle arrest and apoptosis	3	9.09091	0.0359941	P28482, P27361, P31749
BIOCARTA	h_tffPathway:Trefoil Factors Initiate Mucosal Healing	3	9.09091	0.0359941	P28482, P27361, P31749
PANTHER_PATHWAY	P00027:Heterotrimeric G-protein signaling pathway-Gq alpha and Go alpha mediated pathway	5	15.1515	0.0373963	P05771, Q05655, P30411, Q05513, Q02156
BIOCARTA	h_edg1Pathway:Phospholipids as signalling intermediaries	3	9.09091	0.0390962	P28482, P27361, P31749
KEGG_PATHWAY	hsa04730:Long-term depression	3	9.09091	0.0413343	P28482, P27361, P05771
BIOCARTA	h_RacCycDPathway:Influence of Ras and Rho proteins on G1 to S Transition	3	9.09091	0.0422981	P28482, P27361, P31749
KEGG_PATHWAY	hsa05211:Renal cell carcinoma	3	9.09091	0.0424291	P28482, P27361, P31749
KEGG_PATHWAY	hsa05218:Melanoma	3	9.09091	0.0435349	P28482, P27361, P31749
KEGG_PATHWAY	hsa05220:Chronic myeloid leukemia	3	9.09091	0.0480658	P28482, P27361, P31749
BIOCARTA	h_pyk2Pathway:Links between Pyk2 and Map Kinases	3	9.09091	0.0489886	P28482, P27361, P45983
BIOCARTA	h_agrPathway:Agrin in Postsynaptic Differentiation	3	9.09091	0.0524714	P28482, P27361, P45983
BIOCARTA	h_At1rPathway:Angiotensin II mediated activation of JNK Pathway via Pyk2 dependent signaling	3	9.09091	0.0524714	P28482, P27361, P45983
KEGG_PATHWAY	hsa04350:TGF-beta signaling pathway	3	9.09091	0.0626288	P23443, P28482, P27361
KEGG_PATHWAY	hsa05200:Pathways in cancer	5	15.1515	0.0649222	P28482, P27361, P05771, P31749, P45983
KEGG_PATHWAY	hsa05215:Prostate cancer	3	9.09091	0.0651883	P28482, P27361, P31749
BIOCARTA	h_il2rbPathway:IL-2 Receptor Beta Chain in T cell Activation	3	9.09091	0.0751141	P23443, P27361, P31749
BIOCARTA	h_integrinPathway:Integrin Signaling Pathway	3	9.09091	0.0791535	P28482, P27361, P45983
BIOCARTA	h_metPathway:Signaling of Hepatocyte Growth Factor Receptor	3	9.09091	0.0791535	P28482, P27361, P45983
BIOCARTA	h_tcrPathway:T Cell Receptor Signaling Pathway	3	9.09091	0.0791535	P27361, P05771, P45983
KEGG_PATHWAY	hsa04660:T cell receptor signaling pathway	3	9.09091	0.0911586	P28482, P27361, P31749
PANTHER_PATHWAY	P00054:Toll receptor signaling pathway	3	9.09091	0.106642	P28482, P27361, P45983
PANTHER_PATHWAY	P00034:Integrin signalling pathway	5	15.1515	0.119547	Q16659, Q99683, P28482, P27361, P45983
KEGG_PATHWAY	hsa04650:Natural killer cell mediated cytotoxicity	3	9.09091	0.129101	P28482, P27361, P05771
GOTERM_BP_ALL	GO:0044419~interspecies interaction between organisms	3	9.09091	0.134365	Q99683, P28482, P27361
PANTHER_PATHWAY	P00057:Wnt signaling pathway	6	18.1818	0.156671	P19784, P05771, Q05655, P68400, Q05513, Q02156
GOTERM_BP_ALL	GO:0051704~multi-organism process	4	12.1212	0.1991	Q99683, P23443, P28482, P27361
PANTHER_PATHWAY	P00052:TGF-beta signaling pathway	3	9.09091	0.390564	P28482, P27361, P45983
Annotation Cluster 5	Enrichment Score: 2.735043954872133
Category	Term	Count	%	PValue	Genes
KEGG_PATHWAY	hsa04664:Fc epsilon RI signaling pathway	7	21.2121	1.15901e-06	P28482, P27361, P05771, Q05655, P31749, P45983, Q02156
KEGG_PATHWAY	hsa04666:Fc gamma R-mediated phagocytosis	7	21.2121	3.7224e-06	P23443, P28482, P27361, P05771, Q05655, P31749, Q02156
GOTERM_BP_ALL	GO:0010608~posttranscriptional regulation of gene expression	3	9.09091	0.0823429	P28482, Q05655, P31749
GOTERM_BP_FAT	GO:0010608~posttranscriptional regulation of gene expression	3	9.09091	0.0885409	P28482, Q05655, P31749
GOTERM_BP_ALL	GO:0002376~immune system process	3	9.09091	0.671585	P28482, Q05655, P31749
Annotation Cluster 6	Enrichment Score: 2.643123570402368
Category	Term	Count	%	PValue	Genes
GOTERM_BP_ALL	GO:0042325~regulation of phosphorylation	9	27.2727	6.94882e-06	Q99683, Q16512, P17612, Q05655, P30411, P31749, Q05513, Q96RR4, Q02156
GOTERM_BP_ALL	GO:0051174~regulation of phosphorus metabolic process	9	27.2727	9.31209e-06	Q99683, Q16512, P17612, Q05655, P30411, P31749, Q05513, Q96RR4, Q02156
GOTERM_BP_ALL	GO:0019220~regulation of phosphate metabolic process	9	27.2727	9.31209e-06	Q99683, Q16512, P17612, Q05655, P30411, P31749, Q05513, Q96RR4, Q02156
GOTERM_BP_FAT	GO:0042325~regulation of phosphorylation	9	27.2727	9.47114e-06	Q99683, Q16512, P17612, Q05655, P30411, P31749, Q05513, Q96RR4, Q02156
GOTERM_BP_FAT	GO:0051174~regulation of phosphorus metabolic process	9	27.2727	1.26757e-05	Q99683, Q16512, P17612, Q05655, P30411, P31749, Q05513, Q96RR4, Q02156
GOTERM_BP_FAT	GO:0019220~regulation of phosphate metabolic process	9	27.2727	1.26757e-05	Q99683, Q16512, P17612, Q05655, P30411, P31749, Q05513, Q96RR4, Q02156
GOTERM_BP_ALL	GO:0018105~peptidyl-serine phosphorylation	4	12.1212	3.71496e-05	P17612, P25098, P31749, Q05513
GOTERM_BP_ALL	GO:0001932~regulation of protein amino acid phosphorylation	6	18.1818	4.01882e-05	Q99683, Q16512, Q05655, P30411, Q05513, Q02156
GOTERM_BP_FAT	GO:0018105~peptidyl-serine phosphorylation	4	12.1212	4.21342e-05	P17612, P25098, P31749, Q05513
GOTERM_BP_FAT	GO:0001932~regulation of protein amino acid phosphorylation	6	18.1818	4.91387e-05	Q99683, Q16512, Q05655, P30411, Q05513, Q02156
GOTERM_BP_ALL	GO:0010646~regulation of cell communication	11	33.3333	6.39887e-05	P78352, P43250, Q99683, Q9UQM7, Q16512, P17612, Q05655, P34947, P25098, P31749, Q05513
GOTERM_BP_ALL	GO:0032268~regulation of cellular protein metabolic process	8	24.2424	7.47238e-05	Q99683, P28482, Q16512, Q05655, P30411, P31749, Q05513, Q02156
GOTERM_BP_ALL	GO:0018209~peptidyl-serine modification	4	12.1212	9.14945e-05	P17612, P25098, P31749, Q05513
GOTERM_BP_FAT	GO:0032268~regulation of cellular protein metabolic process	8	24.2424	9.74764e-05	Q99683, P28482, Q16512, Q05655, P30411, P31749, Q05513, Q02156
GOTERM_BP_FAT	GO:0018209~peptidyl-serine modification	4	12.1212	0.000103702	P17612, P25098, P31749, Q05513
GOTERM_BP_ALL	GO:0051246~regulation of protein metabolic process	8	24.2424	0.000180516	Q99683, P28482, Q16512, Q05655, P30411, P31749, Q05513, Q02156
GOTERM_BP_ALL	GO:0018193~peptidyl-amino acid modification	5	15.1515	0.000467831	P17612, P25098, P31749, P45983, Q05513
GOTERM_BP_ALL	GO:0031399~regulation of protein modification process	6	18.1818	0.000488331	Q99683, Q16512, Q05655, P30411, Q05513, Q02156
GOTERM_BP_FAT	GO:0031399~regulation of protein modification process	6	18.1818	0.000592027	Q99683, Q16512, Q05655, P30411, Q05513, Q02156
GOTERM_BP_ALL	GO:0045859~regulation of protein kinase activity	6	18.1818	0.000991008	Q99683, Q16512, P17612, P31749, Q05513, Q96RR4
GOTERM_BP_ALL	GO:0043549~regulation of kinase activity	6	18.1818	0.00115452	Q99683, Q16512, P17612, P31749, Q05513, Q96RR4
GOTERM_BP_FAT	GO:0045859~regulation of protein kinase activity	6	18.1818	0.00119726	Q99683, Q16512, P17612, P31749, Q05513, Q96RR4
GOTERM_BP_ALL	GO:0051338~regulation of transferase activity	6	18.1818	0.00138622	Q99683, Q16512, P17612, P31749, Q05513, Q96RR4
GOTERM_BP_FAT	GO:0043549~regulation of kinase activity	6	18.1818	0.00139363	Q99683, Q16512, P17612, P31749, Q05513, Q96RR4
GOTERM_BP_ALL	GO:0045860~positive regulation of protein kinase activity	5	15.1515	0.00154065	Q99683, Q16512, P17612, P31749, Q05513
GOTERM_BP_FAT	GO:0051338~regulation of transferase activity	6	18.1818	0.00167157	Q99683, Q16512, P17612, P31749, Q05513, Q96RR4
GOTERM_BP_ALL	GO:0033674~positive regulation of kinase activity	5	15.1515	0.00175322	Q99683, Q16512, P17612, P31749, Q05513
GOTERM_BP_FAT	GO:0045860~positive regulation of protein kinase activity	5	15.1515	0.00179915	Q99683, Q16512, P17612, P31749, Q05513
GOTERM_BP_ALL	GO:0051347~positive regulation of transferase activity	5	15.1515	0.00201589	Q99683, Q16512, P17612, P31749, Q05513
GOTERM_BP_FAT	GO:0033674~positive regulation of kinase activity	5	15.1515	0.00204626	Q99683, Q16512, P17612, P31749, Q05513
GOTERM_BP_FAT	GO:0051347~positive regulation of transferase activity	5	15.1515	0.00235138	Q99683, Q16512, P17612, P31749, Q05513
GOTERM_BP_ALL	GO:0009966~regulation of signal transduction	8	24.2424	0.00300411	P43250, Q99683, Q16512, Q05655, P34947, P25098, P31749, Q05513
GOTERM_BP_ALL	GO:0048583~regulation of response to stimulus	6	18.1818	0.00366448	Q99683, P28482, Q16512, Q05655, P31749, Q05513
GOTERM_BP_ALL	GO:0065009~regulation of molecular function	8	24.2424	0.0051912	Q99683, Q9UQM7, Q16512, P17612, Q05655, P31749, Q05513, Q96RR4
GOTERM_BP_ALL	GO:0042981~regulation of apoptosis	7	21.2121	0.00850246	Q99683, P28482, P30411, P31749, P45983, Q05513, Q02156
GOTERM_BP_ALL	GO:0051716~cellular response to stimulus	7	21.2121	0.00932967	Q99683, P23443, P28482, Q16512, P17612, P31749, P45983
GOTERM_BP_ALL	GO:0046328~regulation of JNK cascade	3	9.09091	0.00947406	Q99683, Q16512, P31749
GOTERM_BP_ALL	GO:0044093~positive regulation of molecular function	6	18.1818	0.00963689	Q99683, Q9UQM7, Q16512, P17612, P31749, Q05513
GOTERM_BP_FAT	GO:0046328~regulation of JNK cascade	3	9.09091	0.0102759	Q99683, Q16512, P31749
GOTERM_BP_FAT	GO:0042981~regulation of apoptosis	7	21.2121	0.010379	Q99683, P28482, P30411, P31749, P45983, Q05513, Q02156
GOTERM_BP_ALL	GO:0070302~regulation of stress-activated protein kinase signaling pathway	3	9.09091	0.0106257	Q99683, Q16512, P31749
GOTERM_BP_FAT	GO:0044093~positive regulation of molecular function	6	18.1818	0.0114482	Q99683, Q9UQM7, Q16512, P17612, P31749, Q05513
GOTERM_BP_FAT	GO:0070302~regulation of stress-activated protein kinase signaling pathway	3	9.09091	0.0115222	Q99683, Q16512, P31749
GOTERM_BP_ALL	GO:0051050~positive regulation of transport	4	12.1212	0.0137703	P17612, P25098, P31749, Q05513
GOTERM_BP_FAT	GO:0051050~positive regulation of transport	4	12.1212	0.0154187	P17612, P25098, P31749, Q05513
GOTERM_BP_ALL	GO:0051049~regulation of transport	5	15.1515	0.0161647	Q9UQM7, P17612, P25098, P31749, Q05513
GOTERM_BP_ALL	GO:0080135~regulation of cellular response to stress	3	9.09091	0.0226841	Q99683, Q16512, P31749
GOTERM_BP_FAT	GO:0080135~regulation of cellular response to stress	3	9.09091	0.0245476	Q99683, Q16512, P31749
GOTERM_BP_ALL	GO:0043408~regulation of MAPKKK cascade	3	9.09091	0.0252051	Q99683, Q16512, P31749
GOTERM_BP_FAT	GO:0043408~regulation of MAPKKK cascade	3	9.09091	0.0272659	Q99683, Q16512, P31749
GOTERM_BP_ALL	GO:0043085~positive regulation of catalytic activity	5	15.1515	0.0289349	Q99683, Q16512, P17612, P31749, Q05513
GOTERM_BP_ALL	GO:0070201~regulation of establishment of protein localization	3	9.09091	0.0305719	P17612, P31749, Q05513
GOTERM_BP_FAT	GO:0070201~regulation of establishment of protein localization	3	9.09091	0.0330478	P17612, P31749, Q05513
GOTERM_BP_FAT	GO:0043085~positive regulation of catalytic activity	5	15.1515	0.0331127	Q99683, Q16512, P17612, P31749, Q05513
GOTERM_BP_ALL	GO:0032880~regulation of protein localization	3	9.09091	0.038874	P17612, P31749, Q05513
GOTERM_BP_ALL	GO:0050790~regulation of catalytic activity	6	18.1818	0.0400536	Q99683, Q16512, P17612, P31749, Q05513, Q96RR4
GOTERM_BP_FAT	GO:0032880~regulation of protein localization	3	9.09091	0.0419797	P17612, P31749, Q05513
GOTERM_BP_ALL	GO:0031323~regulation of cellular metabolic process	13	39.3939	0.0711436	Q15831, Q05655, P30411, Q02156, Q96RR4, Q99683, Q9UQM7, P28482, Q16512, O75582, P17612, P31749, Q05513
GOTERM_BP_ALL	GO:0019222~regulation of metabolic process	13	39.3939	0.0942971	Q15831, Q05655, P30411, Q02156, Q96RR4, Q99683, Q9UQM7, P28482, Q16512, O75582, P17612, P31749, Q05513
GOTERM_BP_ALL	GO:0080090~regulation of primary metabolic process	12	36.3636	0.104649	Q15831, Q99683, Q9UQM7, P28482, Q16512, Q05655, O75582, P30411, P31749, Q05513, Q96RR4, Q02156
GOTERM_BP_ALL	GO:0010627~regulation of protein kinase cascade	3	9.09091	0.108915	Q99683, Q16512, P31749
GOTERM_BP_FAT	GO:0010627~regulation of protein kinase cascade	3	9.09091	0.116857	Q99683, Q16512, P31749
GOTERM_BP_ALL	GO:0080134~regulation of response to stress	3	9.09091	0.127496	Q99683, Q16512, P31749
GOTERM_BP_ALL	GO:0060255~regulation of macromolecule metabolic process	11	33.3333	0.185132	Q99683, Q9UQM7, P28482, Q16512, Q05655, O75582, P30411, P31749, Q05513, Q96RR4, Q02156
Annotation Cluster 7	Enrichment Score: 2.2319851671534114
Category	Term	Count	%	PValue	Genes
GOTERM_BP_ALL	GO:0044057~regulation of system process	7	21.2121	5.87599e-05	P78352, P23443, Q9UQM7, P17612, P30411, P25098, Q05513
GOTERM_BP_FAT	GO:0044057~regulation of system process	7	21.2121	7.42749e-05	P78352, P23443, Q9UQM7, P17612, P30411, P25098, Q05513
GOTERM_BP_ALL	GO:0032879~regulation of localization	7	21.2121	0.00220179	P23443, Q9UQM7, P28482, P17612, P25098, P31749, Q05513
GOTERM_BP_ALL	GO:0050804~regulation of synaptic transmission	4	12.1212	0.00353686	P78352, Q9UQM7, P17612, Q05513
GOTERM_BP_FAT	GO:0050804~regulation of synaptic transmission	4	12.1212	0.00398296	P78352, Q9UQM7, P17612, Q05513
GOTERM_BP_ALL	GO:0051239~regulation of multicellular organismal process	8	24.2424	0.00431628	P78352, P23443, Q9UQM7, P17612, P30411, P25098, P31749, Q05513
GOTERM_BP_ALL	GO:0051969~regulation of transmission of nerve impulse	4	12.1212	0.00439907	P78352, Q9UQM7, P17612, Q05513
GOTERM_BP_ALL	GO:0031644~regulation of neurological system process	4	12.1212	0.00491865	P78352, Q9UQM7, P17612, Q05513
GOTERM_BP_FAT	GO:0051969~regulation of transmission of nerve impulse	4	12.1212	0.00495033	P78352, Q9UQM7, P17612, Q05513
GOTERM_BP_FAT	GO:0031644~regulation of neurological system process	4	12.1212	0.00553282	P78352, Q9UQM7, P17612, Q05513
GOTERM_BP_ALL	GO:0044093~positive regulation of molecular function	6	18.1818	0.00963689	Q99683, Q9UQM7, Q16512, P17612, P31749, Q05513
GOTERM_BP_FAT	GO:0044093~positive regulation of molecular function	6	18.1818	0.0114482	Q99683, Q9UQM7, Q16512, P17612, P31749, Q05513
GOTERM_BP_ALL	GO:0051049~regulation of transport	5	15.1515	0.0161647	Q9UQM7, P17612, P25098, P31749, Q05513
GOTERM_BP_ALL	GO:0060341~regulation of cellular localization	3	9.09091	0.108189	Q9UQM7, P17612, P25098
GOTERM_BP_FAT	GO:0060341~regulation of cellular localization	3	9.09091	0.116084	Q9UQM7, P17612, P25098
GOTERM_BP_ALL	GO:0003008~system process	6	18.1818	0.250393	P78352, P23443, P28482, P30411, P25098, Q05513
Annotation Cluster 8	Enrichment Score: 2.1609468502543887
Category	Term	Count	%	PValue	Genes
GOTERM_BP_ALL	GO:0001932~regulation of protein amino acid phosphorylation	6	18.1818	4.01882e-05	Q99683, Q16512, Q05655, P30411, Q05513, Q02156
GOTERM_BP_FAT	GO:0001932~regulation of protein amino acid phosphorylation	6	18.1818	4.91387e-05	Q99683, Q16512, Q05655, P30411, Q05513, Q02156
GOTERM_BP_ALL	GO:0032268~regulation of cellular protein metabolic process	8	24.2424	7.47238e-05	Q99683, P28482, Q16512, Q05655, P30411, P31749, Q05513, Q02156
GOTERM_BP_FAT	GO:0032268~regulation of cellular protein metabolic process	8	24.2424	9.74764e-05	Q99683, P28482, Q16512, Q05655, P30411, P31749, Q05513, Q02156
GOTERM_BP_ALL	GO:0051246~regulation of protein metabolic process	8	24.2424	0.000180516	Q99683, P28482, Q16512, Q05655, P30411, P31749, Q05513, Q02156
GOTERM_BP_ALL	GO:0031399~regulation of protein modification process	6	18.1818	0.000488331	Q99683, Q16512, Q05655, P30411, Q05513, Q02156
GOTERM_BP_FAT	GO:0031399~regulation of protein modification process	6	18.1818	0.000592027	Q99683, Q16512, Q05655, P30411, Q05513, Q02156
GOTERM_BP_ALL	GO:0001933~negative regulation of protein amino acid phosphorylation	3	9.09091	0.00236679	Q05655, P30411, Q05513
GOTERM_BP_FAT	GO:0001933~negative regulation of protein amino acid phosphorylation	3	9.09091	0.00257226	Q05655, P30411, Q05513
GOTERM_BP_ALL	GO:0042326~negative regulation of phosphorylation	3	9.09091	0.00463813	Q05655, P30411, Q05513
GOTERM_BP_FAT	GO:0042326~negative regulation of phosphorylation	3	9.09091	0.0050368	Q05655, P30411, Q05513
GOTERM_BP_ALL	GO:0010563~negative regulation of phosphorus metabolic process	3	9.09091	0.00526235	Q05655, P30411, Q05513
GOTERM_BP_ALL	GO:0045936~negative regulation of phosphate metabolic process	3	9.09091	0.00526235	Q05655, P30411, Q05513
GOTERM_BP_FAT	GO:0045936~negative regulation of phosphate metabolic process	3	9.09091	0.00571362	Q05655, P30411, Q05513
GOTERM_BP_FAT	GO:0010563~negative regulation of phosphorus metabolic process	3	9.09091	0.00571362	Q05655, P30411, Q05513
GOTERM_BP_ALL	GO:0031400~negative regulation of protein modification process	3	9.09091	0.0296482	Q05655, P30411, Q05513
GOTERM_BP_FAT	GO:0031400~negative regulation of protein modification process	3	9.09091	0.032053	Q05655, P30411, Q05513
PANTHER_PATHWAY	P00027:Heterotrimeric G-protein signaling pathway-Gq alpha and Go alpha mediated pathway	5	15.1515	0.0373963	P05771, Q05655, P30411, Q05513, Q02156
GOTERM_BP_ALL	GO:0065008~regulation of biological quality	8	24.2424	0.0429962	P78352, Q9UQM7, P05771, Q05655, P30411, P25098, P31749, Q05513
GOTERM_BP_ALL	GO:0032269~negative regulation of cellular protein metabolic process	3	9.09091	0.0624959	Q05655, P30411, Q05513
GOTERM_BP_ALL	GO:0051248~negative regulation of protein metabolic process	3	9.09091	0.0668148	Q05655, P30411, Q05513
GOTERM_BP_FAT	GO:0032269~negative regulation of cellular protein metabolic process	3	9.09091	0.0673216	Q05655, P30411, Q05513
GOTERM_BP_FAT	GO:0051248~negative regulation of protein metabolic process	3	9.09091	0.0719445	Q05655, P30411, Q05513
GOTERM_BP_ALL	GO:0031324~negative regulation of cellular metabolic process	4	12.1212	0.222253	Q05655, P30411, P31749, Q05513
GOTERM_BP_ALL	GO:0009892~negative regulation of metabolic process	4	12.1212	0.258927	Q05655, P30411, P31749, Q05513
GOTERM_BP_ALL	GO:0010605~negative regulation of macromolecule metabolic process	3	9.09091	0.501281	Q05655, P30411, Q05513
GOTERM_BP_FAT	GO:0010605~negative regulation of macromolecule metabolic process	3	9.09091	0.524467	Q05655, P30411, Q05513
Annotation Cluster 9	Enrichment Score: 2.1406319160379543
Category	Term	Count	%	PValue	Genes
PANTHER_PATHWAY	P00006:Apoptosis signaling pathway	9	27.2727	7.8693e-06	Q99683, P28482, P27361, P05771, Q05655, P31749, P45983, Q05513, Q02156
PANTHER_PATHWAY	P00021:FGF signaling pathway	9	27.2727	1.04667e-05	Q99683, P28482, P27361, P05771, Q05655, P31749, P45983, Q05513, Q02156
PANTHER_PATHWAY	P00018:EGF receptor signaling pathway	9	27.2727	1.53006e-05	Q99683, P28482, P27361, P05771, Q05655, P31749, P45983, Q05513, Q02156
GOTERM_BP_ALL	GO:0032268~regulation of cellular protein metabolic process	8	24.2424	7.47238e-05	Q99683, P28482, Q16512, Q05655, P30411, P31749, Q05513, Q02156
GOTERM_BP_FAT	GO:0032268~regulation of cellular protein metabolic process	8	24.2424	9.74764e-05	Q99683, P28482, Q16512, Q05655, P30411, P31749, Q05513, Q02156
GOTERM_BP_ALL	GO:0051246~regulation of protein metabolic process	8	24.2424	0.000180516	Q99683, P28482, Q16512, Q05655, P30411, P31749, Q05513, Q02156
GOTERM_BP_ALL	GO:0000165~MAPKKK cascade	5	15.1515	0.000755263	Q99683, P28482, Q16512, P45983, Q96RR4
GOTERM_BP_FAT	GO:0000165~MAPKKK cascade	5	15.1515	0.000884352	Q99683, P28482, Q16512, P45983, Q96RR4
GOTERM_BP_ALL	GO:0043067~regulation of programmed cell death	8	24.2424	0.00192779	Q99683, P28482, Q96L34, P30411, P31749, P45983, Q05513, Q02156
GOTERM_BP_ALL	GO:0010941~regulation of cell death	8	24.2424	0.00196894	Q99683, P28482, Q96L34, P30411, P31749, P45983, Q05513, Q02156
GOTERM_BP_FAT	GO:0043067~regulation of programmed cell death	8	24.2424	0.00245557	Q99683, P28482, Q96L34, P30411, P31749, P45983, Q05513, Q02156
GOTERM_BP_FAT	GO:0010941~regulation of cell death	8	24.2424	0.00250747	Q99683, P28482, Q96L34, P30411, P31749, P45983, Q05513, Q02156
GOTERM_BP_ALL	GO:0043068~positive regulation of programmed cell death	6	18.1818	0.00269628	Q99683, P28482, Q96L34, P31749, P45983, Q02156
GOTERM_BP_ALL	GO:0010942~positive regulation of cell death	6	18.1818	0.00275059	Q99683, P28482, Q96L34, P31749, P45983, Q02156
GOTERM_BP_FAT	GO:0043068~positive regulation of programmed cell death	6	18.1818	0.00323747	Q99683, P28482, Q96L34, P31749, P45983, Q02156
GOTERM_BP_FAT	GO:0010942~positive regulation of cell death	6	18.1818	0.00330222	Q99683, P28482, Q96L34, P31749, P45983, Q02156
GOTERM_BP_ALL	GO:0007254~JNK cascade	3	9.09091	0.00785941	Q99683, Q16512, P45983
GOTERM_BP_ALL	GO:0042981~regulation of apoptosis	7	21.2121	0.00850246	Q99683, P28482, P30411, P31749, P45983, Q05513, Q02156
GOTERM_BP_FAT	GO:0007254~JNK cascade	3	9.09091	0.00852769	Q99683, Q16512, P45983
GOTERM_BP_ALL	GO:0031098~stress-activated protein kinase signaling pathway	3	9.09091	0.00892066	Q99683, Q16512, P45983
GOTERM_BP_ALL	GO:0009628~response to abiotic stimulus	5	15.1515	0.00918027	P23443, Q16512, P30411, P31749, P45983
GOTERM_BP_ALL	GO:0051716~cellular response to stimulus	7	21.2121	0.00932967	Q99683, P23443, P28482, Q16512, P17612, P31749, P45983
GOTERM_BP_FAT	GO:0031098~stress-activated protein kinase signaling pathway	3	9.09091	0.00967682	Q99683, Q16512, P45983
GOTERM_BP_FAT	GO:0042981~regulation of apoptosis	7	21.2121	0.010379	Q99683, P28482, P30411, P31749, P45983, Q05513, Q02156
GOTERM_BP_FAT	GO:0009628~response to abiotic stimulus	5	15.1515	0.0106147	P23443, Q16512, P30411, P31749, P45983
GOTERM_BP_ALL	GO:0048518~positive regulation of biological process	11	33.3333	0.011794	Q99683, P23443, P28482, Q96L34, P17612, P25098, P31749, P45983, Q05513, Q96RR4, Q02156
BIOCARTA	h_keratinocytePathway:Keratinocyte Differentiation	4	12.1212	0.0142604	Q99683, P28482, P27361, P45983
GOTERM_BP_ALL	GO:0043065~positive regulation of apoptosis	5	15.1515	0.0155539	Q99683, P28482, P31749, P45983, Q02156
GOTERM_BP_FAT	GO:0043065~positive regulation of apoptosis	5	15.1515	0.0179085	Q99683, P28482, P31749, P45983, Q02156
GOTERM_BP_ALL	GO:0048522~positive regulation of cellular process	10	30.303	0.0184981	Q99683, P23443, P28482, Q96L34, P25098, P31749, P45983, Q05513, Q96RR4, Q02156
GOTERM_BP_ALL	GO:0006917~induction of apoptosis	4	12.1212	0.0352562	Q99683, P28482, P45983, Q02156
GOTERM_BP_ALL	GO:0012502~induction of programmed cell death	4	12.1212	0.035535	Q99683, P28482, P45983, Q02156
GOTERM_BP_FAT	GO:0006917~induction of apoptosis	4	12.1212	0.0392286	Q99683, P28482, P45983, Q02156
GOTERM_BP_FAT	GO:0012502~induction of programmed cell death	4	12.1212	0.0395362	Q99683, P28482, P45983, Q02156
GOTERM_BP_ALL	GO:0043066~negative regulation of apoptosis	4	12.1212	0.0453777	P30411, P31749, P45983, Q05513
GOTERM_BP_ALL	GO:0043069~negative regulation of programmed cell death	4	12.1212	0.0469771	P30411, P31749, P45983, Q05513
GOTERM_BP_ALL	GO:0060548~negative regulation of cell death	4	12.1212	0.0473003	P30411, P31749, P45983, Q05513
GOTERM_BP_FAT	GO:0043066~negative regulation of apoptosis	4	12.1212	0.0503803	P30411, P31749, P45983, Q05513
GOTERM_BP_FAT	GO:0043069~negative regulation of programmed cell death	4	12.1212	0.0521392	P30411, P31749, P45983, Q05513
GOTERM_BP_FAT	GO:0060548~negative regulation of cell death	4	12.1212	0.0524946	P30411, P31749, P45983, Q05513
GOTERM_BP_ALL	GO:0048523~negative regulation of cellular process	8	24.2424	0.0743342	Q15831, P28482, Q05655, P30411, P25098, P31749, P45983, Q05513
GOTERM_BP_ALL	GO:0048519~negative regulation of biological process	8	24.2424	0.107321	Q15831, P28482, Q05655, P30411, P25098, P31749, P45983, Q05513
PANTHER_PATHWAY	P00034:Integrin signalling pathway	5	15.1515	0.119547	Q16659, Q99683, P28482, P27361, P45983
GOTERM_BP_ALL	GO:0033554~cellular response to stress	4	12.1212	0.13539	Q99683, P28482, Q16512, P45983
GOTERM_BP_FAT	GO:0033554~cellular response to stress	4	12.1212	0.148327	Q99683, P28482, Q16512, P45983
GOTERM_BP_ALL	GO:0031324~negative regulation of cellular metabolic process	4	12.1212	0.222253	Q05655, P30411, P31749, Q05513
GOTERM_BP_ALL	GO:0009892~negative regulation of metabolic process	4	12.1212	0.258927	Q05655, P30411, P31749, Q05513
Annotation Cluster 10	Enrichment Score: 2.076311404921098
Category	Term	Count	%	PValue	Genes
PANTHER_PATHWAY	P00049:Parkinson disease	6	18.1818	0.00158027	P19784, P28482, P27361, P68400, P25098, P45983
BIOCARTA	h_barr-mapkPathway:Role of ???-arrestins in the activation and targeting of MAP kinases	3	9.09091	0.0151559	P28482, P27361, P25098
BIOCARTA	h_bArrestin-srcPathway:Roles of ???-arrestin-dependent Recruitment of Src Kinases in GPCR Signaling	3	9.09091	0.0246464	P28482, P27361, P25098
Annotation Cluster 11	Enrichment Score: 2.009834889972151
Category	Term	Count	%	PValue	Genes
GOTERM_BP_ALL	GO:0044057~regulation of system process	7	21.2121	5.87599e-05	P78352, P23443, Q9UQM7, P17612, P30411, P25098, Q05513
GOTERM_BP_FAT	GO:0044057~regulation of system process	7	21.2121	7.42749e-05	P78352, P23443, Q9UQM7, P17612, P30411, P25098, Q05513
GOTERM_BP_ALL	GO:0006936~muscle contraction	3	9.09091	0.0468306	P23443, P30411, P25098
GOTERM_BP_FAT	GO:0006936~muscle contraction	3	9.09091	0.050527	P23443, P30411, P25098
GOTERM_BP_ALL	GO:0003012~muscle system process	3	9.09091	0.0553318	P23443, P30411, P25098
GOTERM_BP_FAT	GO:0003012~muscle system process	3	9.09091	0.0596463	P23443, P30411, P25098
GOTERM_BP_ALL	GO:0003008~system process	6	18.1818	0.250393	P78352, P23443, P28482, P30411, P25098, Q05513
Annotation Cluster 12	Enrichment Score: 1.9193824593968176
Category	Term	Count	%	PValue	Genes
GOTERM_BP_ALL	GO:0018105~peptidyl-serine phosphorylation	4	12.1212	3.71496e-05	P17612, P25098, P31749, Q05513
GOTERM_BP_FAT	GO:0018105~peptidyl-serine phosphorylation	4	12.1212	4.21342e-05	P17612, P25098, P31749, Q05513
GOTERM_BP_ALL	GO:0018209~peptidyl-serine modification	4	12.1212	9.14945e-05	P17612, P25098, P31749, Q05513
GOTERM_BP_FAT	GO:0018209~peptidyl-serine modification	4	12.1212	0.000103702	P17612, P25098, P31749, Q05513
GOTERM_BP_ALL	GO:0018193~peptidyl-amino acid modification	5	15.1515	0.000467831	P17612, P25098, P31749, P45983, Q05513
GOTERM_BP_ALL	GO:0032879~regulation of localization	7	21.2121	0.00220179	P23443, Q9UQM7, P28482, P17612, P25098, P31749, Q05513
GOTERM_BP_ALL	GO:0051050~positive regulation of transport	4	12.1212	0.0137703	P17612, P25098, P31749, Q05513
GOTERM_BP_FAT	GO:0051050~positive regulation of transport	4	12.1212	0.0154187	P17612, P25098, P31749, Q05513
GOTERM_BP_ALL	GO:0051049~regulation of transport	5	15.1515	0.0161647	Q9UQM7, P17612, P25098, P31749, Q05513
GOTERM_BP_ALL	GO:0042221~response to chemical stimulus	8	24.2424	0.0222962	P23443, P28482, P17612, O75582, P34947, P25098, P31749, P45983
GOTERM_BP_ALL	GO:0010033~response to organic substance	5	15.1515	0.0782635	P23443, P28482, P17612, P25098, P31749
GOTERM_BP_FAT	GO:0010033~response to organic substance	5	15.1515	0.0883699	P23443, P28482, P17612, P25098, P31749
GOTERM_BP_ALL	GO:0048731~system development	8	24.2424	0.269093	P78352, P51812, P28482, Q96L34, P17612, P25098, P31749, P45983
GOTERM_BP_ALL	GO:0032502~developmental process	10	30.303	0.272522	P78352, P51812, P23443, P28482, Q96L34, P17612, Q05655, P25098, P31749, P45983
GOTERM_BP_ALL	GO:0048856~anatomical structure development	8	24.2424	0.345059	P78352, P51812, P28482, Q96L34, P17612, P25098, P31749, P45983
GOTERM_BP_ALL	GO:0032501~multicellular organismal process	12	36.3636	0.370946	P78352, P51812, P23443, P28482, Q96L34, P17612, Q05655, P30411, P25098, P31749, P45983, Q05513
GOTERM_BP_ALL	GO:0007275~multicellular organismal development	8	24.2424	0.481418	P78352, P51812, P28482, Q96L34, P17612, P25098, P31749, P45983
GOTERM_BP_ALL	GO:0048513~organ development	4	12.1212	0.772323	P28482, P17612, P25098, P31749
Annotation Cluster 13	Enrichment Score: 1.807052777725025
Category	Term	Count	%	PValue	Genes
GOTERM_BP_ALL	GO:0007166~cell surface receptor linked signal transduction	12	36.3636	0.00179731	P19784, Q9NSC5, P28482, Q96L34, Q9NSB8, O75582, P68400, P34947, P30411, P25098, P31749, Q05513
GOTERM_BP_FAT	GO:0007166~cell surface receptor linked signal transduction	12	36.3636	0.00254161	P19784, Q9NSC5, P28482, Q96L34, Q9NSB8, O75582, P68400, P34947, P30411, P25098, P31749, Q05513
GOTERM_BP_ALL	GO:0007186~G-protein coupled receptor protein signaling pathway	6	18.1818	0.106333	Q9NSC5, Q9NSB8, P34947, P30411, P25098, P31749
GOTERM_BP_FAT	GO:0007186~G-protein coupled receptor protein signaling pathway	6	18.1818	0.121728	Q9NSC5, Q9NSB8, P34947, P30411, P25098, P31749
Annotation Cluster 14	Enrichment Score: 1.7099547044755568
Category	Term	Count	%	PValue	Genes
KEGG_PATHWAY	hsa04012:ErbB signaling pathway	7	21.2121	2.21662e-06	P23443, Q9UQM7, P28482, P27361, P05771, P31749, P45983
KEGG_PATHWAY	hsa04910:Insulin signaling pathway	7	21.2121	2.84467e-05	P23443, P28482, P27361, P17612, P31749, P45983, Q05513
BIOCARTA	h_nfatPathway:NFAT and Hypertrophy of the heart (Transcription in the broken heart)	5	15.1515	0.00134383	P23443, P28482, P27361, P31749, P45983
GOTERM_BP_ALL	GO:0032879~regulation of localization	7	21.2121	0.00220179	P23443, Q9UQM7, P28482, P17612, P25098, P31749, Q05513
KEGG_PATHWAY	hsa05221:Acute myeloid leukemia	4	12.1212	0.00240465	P23443, P28482, P27361, P31749
BIOCARTA	h_eif4Pathway:Regulation of eIF4e and p70 S6 Kinase	4	12.1212	0.00387612	P23443, P28482, P27361, P31749
GOTERM_BP_ALL	GO:0051716~cellular response to stimulus	7	21.2121	0.00932967	Q99683, P23443, P28482, Q16512, P17612, P31749, P45983
GOTERM_BP_ALL	GO:0051049~regulation of transport	5	15.1515	0.0161647	Q9UQM7, P17612, P25098, P31749, Q05513
GOTERM_BP_ALL	GO:0042221~response to chemical stimulus	8	24.2424	0.0222962	P23443, P28482, P17612, O75582, P34947, P25098, P31749, P45983
GOTERM_BP_ALL	GO:0032870~cellular response to hormone stimulus	3	9.09091	0.0363506	P23443, P17612, P31749
GOTERM_BP_FAT	GO:0032870~cellular response to hormone stimulus	3	9.09091	0.0392663	P23443, P17612, P31749
GOTERM_BP_ALL	GO:0009725~response to hormone stimulus	4	12.1212	0.0495943	P23443, P28482, P17612, P31749
GOTERM_BP_FAT	GO:0009725~response to hormone stimulus	4	12.1212	0.0550159	P23443, P28482, P17612, P31749
GOTERM_BP_ALL	GO:0030334~regulation of cell migration	3	9.09091	0.0559168	P23443, P28482, P31749
GOTERM_BP_FAT	GO:0030334~regulation of cell migration	3	9.09091	0.0602734	P23443, P28482, P31749
GOTERM_BP_ALL	GO:0009719~response to endogenous stimulus	4	12.1212	0.0629859	P23443, P28482, P17612, P31749
GOTERM_BP_FAT	GO:0009719~response to endogenous stimulus	4	12.1212	0.0697025	P23443, P28482, P17612, P31749
GOTERM_BP_ALL	GO:0040012~regulation of locomotion	3	9.09091	0.0699601	P23443, P28482, P31749
GOTERM_BP_ALL	GO:0051270~regulation of cell motion	3	9.09091	0.070595	P23443, P28482, P31749
GOTERM_BP_FAT	GO:0040012~regulation of locomotion	3	9.09091	0.0753092	P23443, P28482, P31749
GOTERM_BP_FAT	GO:0051270~regulation of cell motion	3	9.09091	0.0759882	P23443, P28482, P31749
GOTERM_BP_ALL	GO:0010033~response to organic substance	5	15.1515	0.0782635	P23443, P28482, P17612, P25098, P31749
GOTERM_BP_FAT	GO:0010033~response to organic substance	5	15.1515	0.0883699	P23443, P28482, P17612, P25098, P31749
GOTERM_BP_ALL	GO:0009605~response to external stimulus	5	15.1515	0.149909	P23443, P28482, O75582, P30411, P31749
GOTERM_BP_ALL	GO:0050793~regulation of developmental process	3	9.09091	0.455934	P23443, P28482, P31749
GOTERM_BP_ALL	GO:0048513~organ development	4	12.1212	0.772323	P28482, P17612, P25098, P31749
Annotation Cluster 15	Enrichment Score: 1.6971207055923647
Category	Term	Count	%	PValue	Genes
GOTERM_BP_ALL	GO:0008277~regulation of G-protein coupled receptor protein signaling pathway	3	9.09091	0.00592303	P43250, P34947, P25098
GOTERM_BP_FAT	GO:0008277~regulation of G-protein coupled receptor protein signaling pathway	3	9.09091	0.00642979	P43250, P34947, P25098
PANTHER_PATHWAY	P00028:Heterotrimeric G-protein signaling pathway-rod outer segment phototransduction	4	12.1212	0.00836512	P43250, P17612, P34947, P25098
KEGG_PATHWAY	hsa04144:Endocytosis	4	12.1212	0.0539994	P43250, P34947, P25098, Q05513
PANTHER_PATHWAY	P00026:Heterotrimeric G-protein signaling pathway-Gi alpha and Gs alpha mediated pathway	4	12.1212	0.190018	P43250, P17612, P34947, P25098
Annotation Cluster 16	Enrichment Score: 1.6656169030239893
Category	Term	Count	%	PValue	Genes
PANTHER_PATHWAY	P00049:Parkinson disease	6	18.1818	0.00158027	P19784, P28482, P27361, P68400, P25098, P45983
BIOCARTA	h_ngfPathway:Nerve growth factor pathway (NGF)	3	9.09091	0.0220911	P27361, P68400, P45983
BIOCARTA	h_epoPathway:EPO Signaling Pathway	3	9.09091	0.0246464	P27361, P68400, P45983
BIOCARTA	h_igf1Pathway:IGF-1 Signaling Pathway	3	9.09091	0.0273177	P27361, P68400, P45983
BIOCARTA	h_insulinPathway:Insulin Signaling Pathway	3	9.09091	0.0273177	P27361, P68400, P45983
BIOCARTA	h_il2Pathway:IL 2 signaling pathway	3	9.09091	0.0329949	P27361, P68400, P45983
BIOCARTA	h_pdgfPathway:PDGF Signaling Pathway	3	9.09091	0.0455965	P27361, P68400, P45983
BIOCARTA	h_egfPathway:EGF Signaling Pathway	3	9.09091	0.0489886	P27361, P68400, P45983
Annotation Cluster 17	Enrichment Score: 1.5929896692559857
Category	Term	Count	%	PValue	Genes
GOTERM_BP_ALL	GO:0018193~peptidyl-amino acid modification	5	15.1515	0.000467831	P17612, P25098, P31749, P45983, Q05513
GOTERM_BP_ALL	GO:0048583~regulation of response to stimulus	6	18.1818	0.00366448	Q99683, P28482, Q16512, Q05655, P31749, Q05513
GOTERM_BP_ALL	GO:0009968~negative regulation of signal transduction	4	12.1212	0.0134424	Q05655, P25098, P31749, Q05513
GOTERM_BP_FAT	GO:0009968~negative regulation of signal transduction	4	12.1212	0.0150535	Q05655, P25098, P31749, Q05513
GOTERM_BP_ALL	GO:0051049~regulation of transport	5	15.1515	0.0161647	Q9UQM7, P17612, P25098, P31749, Q05513
GOTERM_BP_ALL	GO:0010648~negative regulation of cell communication	4	12.1212	0.0182574	Q05655, P25098, P31749, Q05513
